# Supplementary material for: Detecting the population dynamics of an autosomal sex ratio distorter transgene in malaria vector mosquitoes
Source: J Appl Ecol. 2020 Jul 20;57(10):2086–96. doi: 10.1111/1365-2664.13702 (PMC7594489; doi:10.1111/1365-2664.13702)
Supplement: Supplementary file 4 — Appendix S4 [file JPE-57-2086-s004.cpp]

#include <iostream>
#include <fstream>
#include <stdlib.h>
#include <sstream>
#include <math.h>
#include <time.h>
#include <vector>
#include <assert.h>
#include <stdio.h>
#include <ctime>
#include <cstdlib> // for exit function
#include <tr1/random>
#include <numeric>
			
/*-----------------------------------------------------Header definitions---------------------------------------------------------*/
/*--------------------------------------------------------------------------------------------------------------------------------*/
#ifndef RANDOMC_H
#define RANDOMC_H

const int TL=10;// time from egg to eclosion as adult
const int MaxAge=30;// maximum adult age

using namespace std;
using namespace std::tr1;

const long long int LONG_MAX=3147483647000;
const double PI=3.14159265;
const double TWOPI=6.28318531;

/*----------------------struct combining initial condition parameters---------------------*/
struct initials
{
	double driver_time;
	int WTMales;
	int WTFemales;
	int NumDriver;
	int NumDriverF;
	int DriverType;
	};	
/*-----------------------------------------------------------------------------------------*/
		
/*-----------struct combining running totals of different mosquito types--------------------*/
struct totals
	{
	/*----juvenile females; ww is wildtype, wd is heterozygous, dd is transgene homozygous----*/
	int JFww,JFwd,JFdd;
	/*-----------------------------------------------------------------------------------------*/
	/*----juvenile males----*/
	int JMww,JMwd,JMdd;
	/*----------------------*/
	/*---adult males--------*/
	int Mww,Mwd,Mdd;
	/*----------------------*/
	/*---adult unmated females--------*/
	int Vww,Vwd,Vdd;
	/*----------------------*/
	int Eggs;	
				/*-----------mated adult females------------------*/
	/*-----------first 2 letters are her own x-chromosome statuses (x is normal, z is damaged)------------------*/
	/*-----------3rd letter is x-chromosome status of male she mated with (x is normal, z is damaged)------------------*/
	/*-----------2 letters after 'F' is her genotype (as above)------------------*/
	/*-----------final 2 letters is her mate's genotype (as above)------------------*/
	int xxxFwwww; int xxxFwwwd; int xxxFwwdd; int xxxFwdww; int xxxFwdwd; int xxxFwddd; int xxxFddww; int xxxFddwd; int xxxFdddd;
	int xxzFwwww; int xxzFwwwd; int xxzFwwdd; int xxzFwdww; int xxzFwdwd; int xxzFwddd; int xxzFddww; int xxzFddwd; int xxzFdddd;
	int xzxFwwww; int xzxFwwwd; int xzxFwwdd; int xzxFwdww; int xzxFwdwd; int xzxFwddd; int xzxFddww; int xzxFddwd; int xzxFdddd;
	int zzxFwwww; int zzxFwwwd; int zzxFwwdd; int zzxFwdww; int zzxFwdwd; int zzxFwddd; int zzxFddww; int zzxFddwd; int zzxFdddd;
	int xzzFwwww; int xzzFwwwd; int xzzFwwdd; int xzzFwdww; int xzzFwdwd; int xzzFwddd; int xzzFddww; int xzzFddwd; int xzzFdddd;
	int zzzFwwww; int zzzFwwwd; int zzzFwwdd; int zzzFwdww; int zzzFwdwd; int zzzFwddd; int zzzFddww; int zzzFddwd; int zzzFdddd;
				/*------------------------------------------------*/
		/*----------------totals by genotype or lifestage-----------------------*/
	int Fww,Fwd,Fdd;
	int JTot,MTot,VTot,FTot;
		/*----------------------------------------------------------------------*/
	};	
/*-----------------------------------------------------------------------------------------*/

/*------------------------------------struct containing info on population status-----------------------------------------------------*/
struct state
{
	  int xxJFww[TL]; int xxJFwd[TL]; int xxJFdd[TL]; int xzJFww[TL]; int xzJFwd[TL]; int xzJFdd[TL]; int zzJFww[TL]; int zzJFwd[TL]; int zzJFdd[TL];
	  int xJMww[TL]; int xJMwd[TL]; int xJMdd[TL]; int zJMww[TL]; int zJMwd[TL]; int zJMdd[TL];
	  int JTot;
	  int MTot;
	  int xMww[MaxAge]; int xMwd[MaxAge]; int xMdd[MaxAge];
	  int zMww[MaxAge]; int zMwd[MaxAge]; int zMdd[MaxAge];
	  int xxVww[MaxAge]; int xxVwd[MaxAge]; int xxVdd[MaxAge];
	  int xzVww[MaxAge]; int xzVwd[MaxAge]; int xzVdd[MaxAge];
	  int zzVww[MaxAge]; int zzVwd[MaxAge]; int zzVdd[MaxAge];
	  int xxxFwwww[MaxAge]; int xxxFwwwd[MaxAge]; int xxxFwwdd[MaxAge];
	  int xxxFwdww[MaxAge]; int xxxFwdwd[MaxAge]; int xxxFwddd[MaxAge];
	  int xxxFddww[MaxAge]; int xxxFddwd[MaxAge]; int xxxFdddd[MaxAge];
	  int xxzFwwww[MaxAge]; int xxzFwwwd[MaxAge]; int xxzFwwdd[MaxAge];
	  int xxzFwdww[MaxAge]; int xxzFwdwd[MaxAge]; int xxzFwddd[MaxAge];
	  int xxzFddww[MaxAge]; int xxzFddwd[MaxAge]; int xxzFdddd[MaxAge];
	  int xzxFwwww[MaxAge]; int xzxFwwwd[MaxAge]; int xzxFwwdd[MaxAge];
	  int xzxFwdww[MaxAge]; int xzxFwdwd[MaxAge]; int xzxFwddd[MaxAge];
	  int xzxFddww[MaxAge]; int xzxFddwd[MaxAge]; int xzxFdddd[MaxAge];
	  int zzxFwwww[MaxAge]; int zzxFwwwd[MaxAge]; int zzxFwwdd[MaxAge];
	  int zzxFwdww[MaxAge]; int zzxFwdwd[MaxAge]; int zzxFwddd[MaxAge];
	  int zzxFddww[MaxAge]; int zzxFddwd[MaxAge]; int zzxFdddd[MaxAge];
	  int xzzFwwww[MaxAge]; int xzzFwwwd[MaxAge]; int xzzFwwdd[MaxAge];
	  int xzzFwdww[MaxAge]; int xzzFwdwd[MaxAge]; int xzzFwddd[MaxAge];
	  int xzzFddww[MaxAge]; int xzzFddwd[MaxAge]; int xzzFdddd[MaxAge];
	  int zzzFwwww[MaxAge]; int zzzFwwwd[MaxAge]; int zzzFwwdd[MaxAge];
	  int zzzFwdww[MaxAge]; int zzzFwdwd[MaxAge]; int zzzFwddd[MaxAge];
	  int zzzFddww[MaxAge]; int zzzFddwd[MaxAge]; int zzzFdddd[MaxAge];
};
/*-----------------------------------------------------------------------------------------*/

/*---------------------struct containing survival rates by genotype and age----------------*/
struct Survival
{
double hazMww[MaxAge]; double hazMwd[MaxAge]; double hazMdd[MaxAge];
double hazFww[MaxAge]; double hazFwd[MaxAge]; double hazFdd[MaxAge];
};
/*-----------------------------------------------------------------------------------------*/


/*---------------------struct containing model parameters----------------------------------*/
struct Pars
	{
	double beta,theta;
	double muAF,muAM,xi,chi,gamma,delta;
	double g3lamM,g3lamF,g3kM,g3kF;
	double pmblamM,pmblamF,pmbkM,pmbkF;
	double b1,b2,zeta;
	double omegaww ,omegawd ,omegadd ,omegazwd ,omegazdd ,omegazww ,omegazzww ,omegazzwd ,omegazzdd;
	int EggNum;
	int KeepEggs;
	int Wei;	
	char output;
	int maxT;
	int NumRuns;
	/*--------------expected inheritance arrays for each type of mated female------------------------*/
	double xxxfwwww[15]; double xxxfwwwd[15]; double xxxfwwdd[15]; double xxxfwwwr[15]; double xxxfwwrr[15]; double xxxfwwdr[15];
	double xxxfwdww[15]; double xxxfwdwd[15]; double xxxfwddd[15]; double xxxfwdwr[15]; double xxxfwdrr[15]; double xxxfwddr[15];
	double xxxfddww[15]; double xxxfddwd[15]; double xxxfdddd[15]; double xxxfddwr[15]; double xxxfddrr[15]; double xxxfdddr[15];
	double xxxfwrww[15]; double xxxfwrwd[15]; double xxxfwrdd[15]; double xxxfwrwr[15]; double xxxfwrrr[15]; double xxxfwrdr[15];
	double xxxfrrww[15]; double xxxfrrwd[15]; double xxxfrrdd[15]; double xxxfrrwr[15]; double xxxfrrrr[15]; double xxxfrrdr[15];
	double xxxfdrww[15]; double xxxfdrwd[15]; double xxxfdrdd[15]; double xxxfdrwr[15]; double xxxfdrrr[15]; double xxxfdrdr[15];

	double xxzfwwww[15]; double xxzfwwwd[15]; double xxzfwwdd[15]; double xxzfwwwr[15]; double xxzfwwrr[15]; double xxzfwwdr[15];
	double xxzfwdww[15]; double xxzfwdwd[15]; double xxzfwddd[15]; double xxzfwdwr[15]; double xxzfwdrr[15]; double xxzfwddr[15];
	double xxzfddww[15]; double xxzfddwd[15]; double xxzfdddd[15]; double xxzfddwr[15]; double xxzfddrr[15]; double xxzfdddr[15];
	double xxzfwrww[15]; double xxzfwrwd[15]; double xxzfwrdd[15]; double xxzfwrwr[15]; double xxzfwrrr[15]; double xxzfwrdr[15];
	double xxzfrrww[15]; double xxzfrrwd[15]; double xxzfrrdd[15]; double xxzfrrwr[15]; double xxzfrrrr[15]; double xxzfrrdr[15];
	double xxzfdrww[15]; double xxzfdrwd[15]; double xxzfdrdd[15]; double xxzfdrwr[15]; double xxzfdrrr[15]; double xxzfdrdr[15];

	double xzxfwwww[15]; double xzxfwwwd[15]; double xzxfwwdd[15]; double xzxfwwwr[15]; double xzxfwwrr[15]; double xzxfwwdr[15];
	double xzxfwdww[15]; double xzxfwdwd[15]; double xzxfwddd[15]; double xzxfwdwr[15]; double xzxfwdrr[15]; double xzxfwddr[15];
	double xzxfddww[15]; double xzxfddwd[15]; double xzxfdddd[15]; double xzxfddwr[15]; double xzxfddrr[15]; double xzxfdddr[15];
	double xzxfwrww[15]; double xzxfwrwd[15]; double xzxfwrdd[15]; double xzxfwrwr[15]; double xzxfwrrr[15]; double xzxfwrdr[15];
	double xzxfrrww[15]; double xzxfrrwd[15]; double xzxfrrdd[15]; double xzxfrrwr[15]; double xzxfrrrr[15]; double xzxfrrdr[15];
	double xzxfdrww[15]; double xzxfdrwd[15]; double xzxfdrdd[15]; double xzxfdrwr[15]; double xzxfdrrr[15]; double xzxfdrdr[15];

	double zzxfwwww[15]; double zzxfwwwd[15]; double zzxfwwdd[15]; double zzxfwwwr[15]; double zzxfwwrr[15]; double zzxfwwdr[15];
	double zzxfwdww[15]; double zzxfwdwd[15]; double zzxfwddd[15]; double zzxfwdwr[15]; double zzxfwdrr[15]; double zzxfwddr[15];
	double zzxfddww[15]; double zzxfddwd[15]; double zzxfdddd[15]; double zzxfddwr[15]; double zzxfddrr[15]; double zzxfdddr[15];
	double zzxfwrww[15]; double zzxfwrwd[15]; double zzxfwrdd[15]; double zzxfwrwr[15]; double zzxfwrrr[15]; double zzxfwrdr[15];
	double zzxfrrww[15]; double zzxfrrwd[15]; double zzxfrrdd[15]; double zzxfrrwr[15]; double zzxfrrrr[15]; double zzxfrrdr[15];
	double zzxfdrww[15]; double zzxfdrwd[15]; double zzxfdrdd[15]; double zzxfdrwr[15]; double zzxfdrrr[15]; double zzxfdrdr[15];

	double xzzfwwww[15]; double xzzfwwwd[15]; double xzzfwwdd[15]; double xzzfwwwr[15]; double xzzfwwrr[15]; double xzzfwwdr[15];
	double xzzfwdww[15]; double xzzfwdwd[15]; double xzzfwddd[15]; double xzzfwdwr[15]; double xzzfwdrr[15]; double xzzfwddr[15];
	double xzzfddww[15]; double xzzfddwd[15]; double xzzfdddd[15]; double xzzfddwr[15]; double xzzfddrr[15]; double xzzfdddr[15];
	double xzzfwrww[15]; double xzzfwrwd[15]; double xzzfwrdd[15]; double xzzfwrwr[15]; double xzzfwrrr[15]; double xzzfwrdr[15];
	double xzzfrrww[15]; double xzzfrrwd[15]; double xzzfrrdd[15]; double xzzfrrwr[15]; double xzzfrrrr[15]; double xzzfrrdr[15];
	double xzzfdrww[15]; double xzzfdrwd[15]; double xzzfdrdd[15]; double xzzfdrwr[15]; double xzzfdrrr[15]; double xzzfdrdr[15];

	double zzzfwwww[15]; double zzzfwwwd[15]; double zzzfwwdd[15]; double zzzfwwwr[15]; double zzzfwwrr[15]; double zzzfwwdr[15];
	double zzzfwdww[15]; double zzzfwdwd[15]; double zzzfwddd[15]; double zzzfwdwr[15]; double zzzfwdrr[15]; double zzzfwddr[15];
	double zzzfddww[15]; double zzzfddwd[15]; double zzzfdddd[15]; double zzzfddwr[15]; double zzzfddrr[15]; double zzzfdddr[15];
	double zzzfwrww[15]; double zzzfwrwd[15]; double zzzfwrdd[15]; double zzzfwrwr[15]; double zzzfwrrr[15]; double zzzfwrdr[15];
	double zzzfrrww[15]; double zzzfrrwd[15]; double zzzfrrdd[15]; double zzzfrrwr[15]; double zzzfrrrr[15]; double zzzfrrdr[15];
	double zzzfdrww[15]; double zzzfdrwd[15]; double zzzfdrdd[15]; double zzzfdrwr[15]; double zzzfdrrr[15]; double zzzfdrdr[15];
	/*-----------------------------------------------------------------------------------------*/

	};
/*-----------------------------------------------------------------------------------------*/

/*---------------------function declarations--------------------------------------------------------------------*/
		void RunMaxT(int);
		void RunNReps(int);
		void PutPMB();
		void JuvGetOlder(int);
		void VirginsMate();
		void LayEggs();
		void AdultsDie();
		void SetFertility();
		void Clear();
		void ComputeTotals();
		int random_poisson(double);
		int random_binomial(int,double);
		double Hazard (double,double,int);
		double random_normal(double,double);
		int* random_multinom6(int,double[6]);
		int* random_multinom_var(int,int,double*,double);
/*-----------------------------------------------------------------------------------------*/


/*--------------------------code for random number generation------------------------------*/
// Define 32 bit signed and unsigned integers.
// GieIange these definitions, if necessary, to match a particular platform
#if defined(_WIN16) || defined(__MSDOS__) || defined(_MSDOS)
   // 16 bit systems use long int for 32 bit integer
   typedef long int           int32;   // 32 bit signed integer
   typedef unsigned long int  uint32;  // 32 bit unsigned integer
#else
   // Most other systems use int for 32 bit integer
   typedef int                int32;   // 32 bit signed integer
   typedef unsigned int       uint32;  // 32 bit unsigned integer
#endif

// Define 64 bit signed and unsigned integers, if possible
#if (defined(__WINDOWS__) || defined(_WIN32)) && (defined(_MSC_VER) || defined(__INTEL_COMPILER))
   // Microsoft and other compilers under Windows use __int64
   typedef __int64            int64;   // 64 bit signed integer
   typedef unsigned __int64   uint64;  // 64 bit unsigned integer
   #define INT64_DEFINED               // Remember that int64 is defined
#elif defined(__unix__) && (defined(_M_IX86) || defined(_M_X64))
   // Gnu and other compilers under Linux etc. use long long
   typedef long long          int64;   // 64 bit signed integer
   typedef unsigned long long uint64;  // 64 bit unsigned integer
   #define INT64_DEFINED               // Remember that int64 is defined
#else
   // 64 bit integers not defined
   // You may include definitions for other platforms here
#endif


/***********************************************************************
System-specific user interface functions
***********************************************************************/

void EndOfProgram(void);               // System-specific exit code (userintf.cpp)

void FatalError(char * ErrorText);     // System-specific error reporting (userintf.cpp)


/***********************************************************************
Define random number generator classes
***********************************************************************/

class CRandomMersenne {                // Encapsulate random number generator
#if 0
   // Define constants for type MT11213A:
#define MERS_N   351
#define MERS_M   175
#define MERS_R   19
#define MERS_U   11
#define MERS_S   7
#define MERS_T   15
#define MERS_L   17
#define MERS_A   0xE4BD75F5
#define MERS_B   0x655E5280
#define MERS_C   0xFFD58000
#else
   // or constants for type MT19937:
#define MERS_N   624
#define MERS_M   397
#define MERS_R   31
#define MERS_U   11
#define MERS_S   7
#define MERS_T   15
#define MERS_L   18
#define MERS_A   0x9908B0DF
#define MERS_B   0x9D2C5680
#define MERS_C   0xEFC60000
#endif
public:
   CRandomMersenne(uint32 seed) {      // Constructor
      RandomInit(seed); LastInterval = 0;}
   void RandomInit(uint32 seed);       // Re-seed
   void RandomInitByArray(uint32 seeds[], int length); // Seed by more than 32 bits
   int IRandom (int min, int max);     // Output random integer
   int IRandomX(int min, int max);     // Output random integer, exact
   double Random();                    // Output random float
   uint32 BRandom();                   // Output random bits
private:
   void Init0(uint32 seed);            // Basic initialization procedure
   uint32 mt[MERS_N];                  // State vector
   int mti;                            // Index into mt
   uint32 LastInterval;                // Last interval length for IRandomX
   uint32 RLimit;                      // Rejection limit used by IRandomX
   enum TArch {LITTLE_ENDIAN1, BIG_ENDIAN1, NONIEEE}; // Definition of architecture
   TArch Architecture;                 // Conversion to float depends on architecture
};


class CRandomMother {             // Encapsulate random number generator
public:
   void RandomInit(uint32 seed);       // Initialization
   int IRandom(int min, int max);      // Get integer random number in desired interval
   double Random();                    // Get floating point random number
   uint32 BRandom();                   // Output random bits
   CRandomMother(uint32 seed) {   // Constructor
      RandomInit(seed);}
protected:
   uint32 x[5];                        // History buffer
};

#endif
/*--------------------------------------------------------------------------------------------------*/
/*--------------------------------------------------------------------------------------------------*/


	/*----global variables----------*/
	int32 seed = (int32)time(0);
	CRandomMersenne rg(seed);
	Pars pa;//parameter in struct
	initials in; //initial conditions
	totals to;
	state st;
	Survival hz;
	/*------------------------------*/

	int main(void)
		{
	/*---------input parameters---------------------*/
			cin>>pa.maxT;//max number of days simulated
			cin>>pa.NumRuns; //number of simulation replicates
			cin>>in.driver_time; //number of days before adding Ag(PMB)1
			cin>>in.WTMales; //number of G3 males to go into type 2 cage initially
			cin>>in.WTFemales;//number of G3 females to go into type 2 cage initially
			cin>>in.NumDriver;//number of Ag(PMB)1  males to go into type 2 cage initially
		//	cin>>pa.muAF;
			cin>>pa.muAM;// adult daily mortality if simulating constant mortality version of model
		/*---now input (sex and genotype specific) shape and scale parameters of adult Weibull survival functions---*/
			cin>>pa.g3lamM;
			cin>>pa.g3lamF;
			cin>>pa.pmblamM;
			cin>>pa.pmblamF;
			cin>>pa.g3kM;
			cin>>pa.g3kF;
			cin>>pa.pmbkM;
			cin>>pa.pmbkF;
		/*-------------------------------------------------------------------------------------------------------*/
			cin>>pa.beta; //virgin female mating probability per day
			cin>>pa.theta; //Maximum expected number of eggs per female after blood-feed
			cin>>pa.delta;// probability of a female feeding and laying eggs after each opportunity
			cin>>pa.b1;//extent of male sex bias from Ag(PMB)1 heterozygous males (0 is no sex-bias) 
			cin>>pa.b2;//extent of male sex bias from Ag(PMB)1 homozygous males (0 is no sex-bias) 
			cin>>in.NumDriverF;//no. of Ag(PMB)1 females added into type 2 cage (default is zero)
			cin>>pa.xi;//fertility cost of having a 'damaged' x-chromosome
			cin>>pa.chi;// cost to male mating competitiveness of carrying transgene
			cin>>pa.gamma;// cost to male fertility of carrying transgene
			cin>>pa.Wei;//set to 1 to use age-dependent mortality version of model (Weibull function)
			cin>>pa.EggNum;// how many pupae put back into the type 2 cages from each cohort
		//	cin>>pa.vb;
			cin>>pa.output;//format of output data: t for totals, j for eggs, otherwise adult numbers 
			cin>>pa.zeta;// cost to survival of pupae with 'damaged' x-chromosome
			cin>>pa.KeepEggs; //how many eggs to keep from each cohort
	/*------------------------------------------------------------*/
	/*--------------------set (adult mortality) hazard functions for each sex-genotype----------------------------------------*/
			for(int age=0;age<MaxAge;age++)
				{
			hz.hazMww[age]=Hazard(pa.g3lamM,pa.g3kM,age);
			hz.hazMwd[age]=Hazard(pa.pmblamM,pa.pmbkM,age);
			hz.hazMdd[age]=Hazard(pa.pmblamM,pa.pmbkM,age);
			hz.hazFww[age]=Hazard(pa.g3lamF,pa.g3kF,age);
			hz.hazFwd[age]=Hazard(pa.pmblamF,pa.pmbkF,age);
			hz.hazFdd[age]=Hazard(pa.pmblamF,pa.pmbkF,age);
				};
	/*------------------------------------------------------------*/


	/*----------------set fertility of females depending on their genotype no. of damaged x-chromosomes ------------------*/
/*--relative fert. of females with no damaged x-chromosomes; final 2 letters are genotype; ww=g3, wd=het, dd=transgene homozygous--*/
			pa.omegaww=1;
			pa.omegawd=(1-pa.gamma);
			pa.omegadd=(1-pa.gamma);
	/*------------------------------------------------------------*/

	/*--relative fert. of females with 1 damaged x-chromosomes---------------------------------------*/
			pa.omegazwd=(1-pa.gamma)*(1-pa.xi); 
			pa.omegazdd=(1-pa.gamma)*(1-pa.xi); 
			pa.omegazww=(1-pa.xi); 
	/*------------------------------------------------------------*/

	/*--relative fert. of females with 2 damaged x-chromosomes------------------------------------*/
			pa.omegazzww=(1-pa.xi)*(1-pa.xi); 
			pa.omegazzwd=(1-pa.xi)*(1-pa.xi)*(1-pa.gamma); 
			pa.omegazzdd=(1-pa.xi)*(1-pa.xi)*(1-pa.gamma); 
	/*------------------------------------------------------------*/
	/*---------------------------------------------------------------------------------------------------------------------*/
			SetFertility();// function that sets expected inheritance pattern

		RunNReps(pa.NumRuns);// run simulations!
	return 0;};
	

	void RunNReps(int N)
	      {
		for(int i=0;i<N;i++)
		{
			Clear();
			RunMaxT(i);
		};
		return;};

	void RunMaxT(int i)
{
		//start on thursday
		int TT=4;
		//----------------
		//egg laying days
		int day1=2; int day2=6;
		//---------------
		while (TT<pa.maxT+1)
			{
		if(TT<in.driver_time)
			{
		if(TT<25 && TT%7 ==4){st.xMww[0]+=200;st.xxVww[0]+=200;};
		if(TT>11){if(TT%7==day1 ||TT%7==day2) {LayEggs();};};
			};
		if(TT==in.driver_time){PutPMB();};
		if(TT==in.driver_time+8)
			{
			st.xxVww[1]+=150;
			st.xMww[1]+=30;
			st.xMwd[1]+=120;
			};
		if(TT>in.driver_time+3 && (TT%7==day1 ||TT%7==day2)){LayEggs();};
		ComputeTotals();
		if(pa.output=='t')
			{
			if(TT%7==day1)cout<<TT-in.driver_time<<"   "<<TT%7<<"   "<<to.JFww<<"     "<<to.JFwd+to.JFdd<<"   "<<to.JMww<<"     "<<to.JMwd+to.JMdd<<"   "<<to.Mww<<"     "<<to.Mwd+to.Mdd<<"   "<<to.Vww<<"   "<<to.Vwd+to.Vdd<<"  "<<to.Fww<<"     "<<to.Fwd+to.Fdd<<"    "<<to.Eggs<<endl;
			}
	
		else if(pa.output=='j')
			{
			if(TT%7==day1 ||TT%7==day2)cout<<TT-in.driver_time<<"   "<<TT%7<<"    "<<st.xxJFww[0]<<"   "<<st.xxJFwd[0]<<"   "<<st.xxJFdd[0]<<"    "<< st.xJMww[0]<<"   "<<st.xJMwd[0]<<"   "<<st.xJMdd[0]<<"   "<<st.xzJFww[0]<<"   "<<st.xzJFwd[0]<<"   "<<st.xzJFdd[0]<<"   "<<st.zJMww[0]<<"   "<<st.zJMwd[0]<<"   "<<st.zJMdd[0]<<"   "<<st.zzJFww[0]<<"   "<<st.zzJFwd[0]<<"   "<<st.zzJFdd[0] <<"     "<<st.xxVww[0] <<"     "<<st.xzVww[0] <<"     "<<st.xxVwd[0] <<"     "<<st.xzVwd[0] <<"     "<<st.xxVdd[0] <<"     "<<st.xzVdd[0] <<"     "<<st.xMww[0] <<"     "<<st.zMww[0] <<"     "<<st.xMwd[0] <<"     "<<st.zMwd[0] <<"     "<<st.xMdd[0] <<"     "<<st.zMdd[0] <<"    "<<to.Eggs<<"    "<<to.xxxFwwww<<endl;
			}
		else
			cout<<TT-in.driver_time<<"   "<<TT%7<<"   "<<to.JFww<<"     "<<to.JFwd+to.JFdd<<"   "<<to.JMww<<"     "<<to.JMwd+to.JMdd<<"   "<<to.Mww<<"     "<<to.Mwd+to.Mdd<<"   "<<to.Vww<<"   "<<to.Vwd+to.Vdd<<"  "<<to.Fww<<"     "<<to.Fwd+to.Fdd<<"   "<<st.xxJFww[0]<<"   "<<st.xxJFwd[0]<<"   "<<st.xxJFdd[0]<<"    "<< st.xJMww[0]<<"   "<<st.xJMwd[0]<<"   "<<st.xJMdd[0]<<"   "<<st.xzJFww[0]<<"   "<<st.xzJFwd[0]<<"   "<<st.xzJFdd[0]<<"   "<<st.zJMww[0]<<"   "<<st.zJMwd[0]<<"   "<<st.zJMdd[0]<<"   "<<st.zzJFww[0]<<"   "<<st.zzJFwd[0]<<"   "<<st.zzJFdd[0] <<"     "<<st.xxVww[0] <<"     "<<st.xzVww[0] <<"     "<<st.xxVwd[0] <<"     "<<st.xzVwd[0] <<"     "<<st.xxVdd[0] <<"     "<<st.xzVdd[0] <<"     "<<st.xMww[0] <<"     "<<st.zMww[0] <<"     "<<st.xMwd[0] <<"     "<<st.zMwd[0] <<"     "<<st.xMdd[0] <<"     "<<st.zMdd[0]<<"   "<<to.Eggs<<endl;
		AdultsDie();
		VirginsMate();
		if(TT<in.driver_time){JuvGetOlder(300);}else JuvGetOlder(pa.EggNum);
		TT++;
			};
        return;};

	void Clear(void){
		to.JFww=0;to.JFwd=0;to.JFdd=0;
		to.JMww=0;to.JMwd=0;to.JMdd=0;
		to.Mww=0;to.Mwd=0;to.Mdd=0;
		to.Vww=0;to.Vwd=0;to.Vdd=0;
		to.Fww=0;to.Fwd=0;to.Fdd=0;
		to.JTot=0;to.MTot=0;to.VTot=0;to.FTot=0;
			for(int i=0;i<TL;i++)
				{
				st.xxJFww[i]=0; st.xxJFwd[i]=0; st.xxJFdd[i]=0;
				st.xzJFww[i]=0; st.xzJFwd[i]=0; st.xzJFdd[i]=0;
				st.zzJFww[i]=0; st.zzJFwd[i]=0; st.zzJFdd[i]=0;
				st.xJMww[i]=0;st.xJMwd[i]=0;st.xJMdd[i]=0;
				st.zJMww[i]=0;st.zJMwd[i]=0;st.zJMdd[i]=0;
				};
			for(int i=0;i<MaxAge;i++)
				{
			st.xMww[i]=0;st.xMwd[i]=0;st.xMdd[i]=0;
			st.zMww[i]=0;st.zMwd[i]=0;st.zMdd[i]=0;
			st.xxVww[i]=0;st.xxVwd[i]=0;st.xxVdd[i]=0;
			st.xzVww[i]=0;st.xzVwd[i]=0;st.xzVdd[i]=0;
			st.zzVww[i]=0;st.zzVwd[i]=0;st.zzVdd[i]=0;
			st.xxxFwwww[i]=0;st.xxxFwwwd[i]=0;st.xxxFwwdd[i]=0;
			st.xxxFwdww[i]=0;st.xxxFwdwd[i]=0;st.xxxFwddd[i]=0;
			st.xxxFddww[i]=0;st.xxxFddwd[i]=0;st.xxxFdddd[i]=0;

			st.xxzFwwww[i]=0;st.xxzFwwwd[i]=0;st.xxzFwwdd[i]=0;
			st.xxzFwdww[i]=0;st.xxzFwdwd[i]=0;st.xxzFwddd[i]=0;
			st.xxzFddww[i]=0;st.xxzFddwd[i]=0;st.xxzFdddd[i]=0;

			st.xzxFwwww[i]=0;st.xzxFwwwd[i]=0;st.xzxFwwdd[i]=0;
			st.xzxFwdww[i]=0;st.xzxFwdwd[i]=0;st.xzxFwddd[i]=0;
			st.xzxFddww[i]=0;st.xzxFddwd[i]=0;st.xzxFdddd[i]=0;
			st.xzzFwwww[i]=0;st.xzzFwwwd[i]=0;st.xzzFwwdd[i]=0;
			st.xzzFwdww[i]=0;st.xzzFwdwd[i]=0;st.xzzFwddd[i]=0;
			st.xzzFddww[i]=0;st.xzzFddwd[i]=0;st.xzzFdddd[i]=0;
			st.zzxFwwww[i]=0;st.zzxFwwwd[i]=0;st.zzxFwwdd[i]=0;
			st.zzxFwdww[i]=0;st.zzxFwdwd[i]=0;st.zzxFwddd[i]=0;
			st.zzxFddww[i]=0;st.zzxFddwd[i]=0;st.zzxFdddd[i]=0;
			st.xzzFwwww[i]=0;st.xzzFwwwd[i]=0;st.xzzFwwdd[i]=0;
			st.xzzFwdww[i]=0;st.xzzFwdwd[i]=0;st.xzzFwddd[i]=0;
			st.xzzFddww[i]=0;st.xzzFddwd[i]=0;st.xzzFdddd[i]=0;
			st.zzzFwwww[i]=0;st.zzzFwwwd[i]=0;st.zzzFwwdd[i]=0;
			st.zzzFwdww[i]=0;st.zzzFwdwd[i]=0;st.zzzFwddd[i]=0;
			st.zzzFddww[i]=0;st.zzzFddwd[i]=0;st.zzzFdddd[i]=0;
				};
	return;};


	void PutPMB(){
			
		int* males;
		int* virgins;
		int* females;
		ComputeTotals();

		/*----randomly select wildtype individuals for type 2 cages from type 1 cages --------*/
		double mprob[MaxAge];
		double vprob[MaxAge];
		double fprob[MaxAge];
	
		for(int i =0;i<MaxAge;i++)mprob[i]=double(st.xMww[i]);
		for(int i =0;i<MaxAge;i++)vprob[i]=double(st.xxVww[i]);
		for(int i =0;i<MaxAge;i++)fprob[i]=double(st.xxxFwwww[i]);
		males = random_multinom_var(in.WTMales,MaxAge,mprob,to.Mww);
		double vfrac;
		if(to.Vww>0){vfrac=double(to.Vww)/double(to.Vww+to.Fww);}else vfrac=0;
		int nVirgin=random_binomial(in.WTFemales,vfrac);
		virgins = random_multinom_var(nVirgin,MaxAge,vprob,to.Vww);
		females = random_multinom_var(in.WTFemales-nVirgin,MaxAge,fprob,to.Fww);
		Clear();
		for(int i =0;i<MaxAge;i++)
		{
			st.xMww[i]+=*(males+i);
			st.xxVww[i]+=*(virgins+i);
			st.xxxFwwww[i]+=*(females+i);
		};
		delete[] males;
		delete[] virgins;
		delete[] females;
		/*--------now add agPMB1 mosquitoes--------*/
			st.xMwd[1]+=in.NumDriver;
			st.xxVwd[1]+=in.NumDriverF;
		return;};

	void ComputeTotals(){
	to.JMww=std::accumulate(st.xJMww,st.xJMww+TL,0)+std::accumulate(st.zJMww,st.zJMww+TL,0);
	to.JMwd=std::accumulate(st.xJMwd,st.xJMwd+TL,0)+std::accumulate(st.zJMwd,st.zJMwd+TL,0);
	to.JMdd=std::accumulate(st.xJMdd,st.xJMdd+TL,0)+std::accumulate(st.zJMdd,st.zJMdd+TL,0);

	to.JFww=std::accumulate(st.xxJFww,st.xxJFww+TL,0)+std::accumulate(st.xzJFww,st.xzJFww+TL,0)+std::accumulate(st.zzJFww,st.zzJFww+TL,0);
	to.JFwd=std::accumulate(st.xxJFwd,st.xxJFwd+TL,0)+std::accumulate(st.xzJFwd,st.xzJFwd+TL,0)+std::accumulate(st.zzJFwd,st.zzJFwd+TL,0);
	to.JFdd=std::accumulate(st.xxJFdd,st.xxJFdd+TL,0)+std::accumulate(st.xzJFdd,st.xzJFdd+TL,0)+std::accumulate(st.zzJFdd,st.zzJFdd+TL,0);
	to.Mww=	std::accumulate(st.xMww,st.xMww+MaxAge,0)+std::accumulate(st.zMww,st.zMww+MaxAge,0);
	to.Mwd=	std::accumulate(st.xMwd,st.xMwd+MaxAge,0)+std::accumulate(st.zMwd,st.zMwd+MaxAge,0);
	to.Mdd=	std::accumulate(st.xMdd,st.xMdd+MaxAge,0)+std::accumulate(st.zMdd,st.zMdd+MaxAge,0);
	to.Vww=	std::accumulate(st.xxVww,st.xxVww+MaxAge,0)+std::accumulate(st.xzVww,st.xzVww+MaxAge,0)+std::accumulate(st.zzVww,st.zzVww+MaxAge,0);
	to.Vwd=	std::accumulate(st.xxVwd,st.xxVwd+MaxAge,0)+std::accumulate(st.xzVwd,st.xzVwd+MaxAge,0)+std::accumulate(st.zzVwd,st.zzVwd+MaxAge,0);
	to.Vdd=	std::accumulate(st.xxVdd,st.xxVdd+MaxAge,0)+std::accumulate(st.xzVdd,st.xzVdd+MaxAge,0)+std::accumulate(st.zzVdd,st.zzVdd+MaxAge,0);
	to.xxxFwwww=std::accumulate(st.xxxFwwww,st.xxxFwwww+MaxAge,0); to.xxxFwwwd=std::accumulate(st.xxxFwwwd,st.xxxFwwwd+MaxAge,0); to.xxxFwwdd=std::accumulate(st.xxxFwwdd,st.xxxFwwdd+MaxAge,0);
	to.xxxFwdww=std::accumulate(st.xxxFwdww,st.xxxFwdww+MaxAge,0); to.xxxFwdwd=std::accumulate(st.xxxFwdwd,st.xxxFwdwd+MaxAge,0); to.xxxFwddd=std::accumulate(st.xxxFwddd,st.xxxFwddd+MaxAge,0);
	to.xxxFddww=std::accumulate(st.xxxFddww,st.xxxFddww+MaxAge,0); to.xxxFddwd=std::accumulate(st.xxxFddwd,st.xxxFddwd+MaxAge,0); to.xxxFdddd=std::accumulate(st.xxxFdddd,st.xxxFdddd+MaxAge,0);

	to.xxzFwwww=std::accumulate(st.xxzFwwww,st.xxzFwwww+MaxAge,0); to.xxzFwwwd=std::accumulate(st.xxzFwwwd,st.xxzFwwwd+MaxAge,0); to.xxzFwwdd=std::accumulate(st.xxzFwwdd,st.xxzFwwdd+MaxAge,0);
	to.xxzFwdww=std::accumulate(st.xxzFwdww,st.xxzFwdww+MaxAge,0); to.xxzFwdwd=std::accumulate(st.xxzFwdwd,st.xxzFwdwd+MaxAge,0); to.xxzFwddd=std::accumulate(st.xxzFwddd,st.xxzFwddd+MaxAge,0);
	to.xxzFddww=std::accumulate(st.xxzFddww,st.xxzFddww+MaxAge,0); to.xxzFddwd=std::accumulate(st.xxzFddwd,st.xxzFddwd+MaxAge,0); to.xxzFdddd=std::accumulate(st.xxzFdddd,st.xxzFdddd+MaxAge,0);
	to.xzxFwwww=std::accumulate(st.xzxFwwww,st.xzxFwwww+MaxAge,0); to.xzxFwwwd=std::accumulate(st.xzxFwwwd,st.xzxFwwwd+MaxAge,0); to.xzxFwwdd=std::accumulate(st.xzxFwwdd,st.xzxFwwdd+MaxAge,0);
	to.xzxFwdww=std::accumulate(st.xzxFwdww,st.xzxFwdww+MaxAge,0); to.xzxFwdwd=std::accumulate(st.xzxFwdwd,st.xzxFwdwd+MaxAge,0); to.xzxFwddd=std::accumulate(st.xzxFwddd,st.xzxFwddd+MaxAge,0);
	to.xzxFddww=std::accumulate(st.xzxFddww,st.xzxFddww+MaxAge,0); to.xzxFddwd=std::accumulate(st.xzxFddwd,st.xzxFddwd+MaxAge,0); to.xzxFdddd=std::accumulate(st.xzxFdddd,st.xzxFdddd+MaxAge,0);
	to.zzxFwwww=std::accumulate(st.zzxFwwww,st.zzxFwwww+MaxAge,0); to.zzxFwwwd=std::accumulate(st.zzxFwwwd,st.zzxFwwwd+MaxAge,0); to.zzxFwwdd=std::accumulate(st.zzxFwwdd,st.zzxFwwdd+MaxAge,0);
	to.zzxFwdww=std::accumulate(st.zzxFwdww,st.zzxFwdww+MaxAge,0); to.zzxFwdwd=std::accumulate(st.zzxFwdwd,st.zzxFwdwd+MaxAge,0); to.zzxFwddd=std::accumulate(st.zzxFwddd,st.zzxFwddd+MaxAge,0);
	to.zzxFddww=std::accumulate(st.zzxFddww,st.zzxFddww+MaxAge,0); to.zzxFddwd=std::accumulate(st.zzxFddwd,st.zzxFddwd+MaxAge,0); to.zzxFdddd=std::accumulate(st.zzxFdddd,st.zzxFdddd+MaxAge,0);
	to.xzzFwwww=std::accumulate(st.xzzFwwww,st.xzzFwwww+MaxAge,0); to.xzzFwwwd=std::accumulate(st.xzzFwwwd,st.xzzFwwwd+MaxAge,0); to.xzzFwwdd=std::accumulate(st.xzzFwwdd,st.xzzFwwdd+MaxAge,0);
	to.xzzFwdww=std::accumulate(st.xzzFwdww,st.xzzFwdww+MaxAge,0); to.xzzFwdwd=std::accumulate(st.xzzFwdwd,st.xzzFwdwd+MaxAge,0); to.xzzFwddd=std::accumulate(st.xzzFwddd,st.xzzFwddd+MaxAge,0);
	to.xzzFddww=std::accumulate(st.xzzFddww,st.xzzFddww+MaxAge,0); to.xzzFddwd=std::accumulate(st.xzzFddwd,st.xzzFddwd+MaxAge,0); to.xzzFdddd=std::accumulate(st.xzzFdddd,st.xzzFdddd+MaxAge,0);
	to.zzzFwwww=std::accumulate(st.zzzFwwww,st.zzzFwwww+MaxAge,0); to.zzzFwwwd=std::accumulate(st.zzzFwwwd,st.zzzFwwwd+MaxAge,0); to.zzzFwwdd=std::accumulate(st.zzzFwwdd,st.zzzFwwdd+MaxAge,0);
	to.zzzFwdww=std::accumulate(st.zzzFwdww,st.zzzFwdww+MaxAge,0); to.zzzFwdwd=std::accumulate(st.zzzFwdwd,st.zzzFwdwd+MaxAge,0); to.zzzFwddd=std::accumulate(st.zzzFwddd,st.zzzFwddd+MaxAge,0);
	to.zzzFddww=std::accumulate(st.zzzFddww,st.zzzFddww+MaxAge,0); to.zzzFddwd=std::accumulate(st.zzzFddwd,st.zzzFddwd+MaxAge,0); to.zzzFdddd=std::accumulate(st.zzzFdddd,st.zzzFdddd+MaxAge,0);
	to.Fww= to.xxxFwwww + to.xxxFwwwd + to.xxxFwwdd + to.xxzFwwww + to.xxzFwwwd + to.xxzFwwdd + to.xzxFwwww + to.xzxFwwwd + to.xzxFwwdd + to.zzxFwwww + to.zzxFwwwd + to.zzxFwwdd +to.xzzFwwww + to.xzzFwwwd + to.xzzFwwdd + to.zzzFwwww + to.zzzFwwwd + to.zzzFwwdd;
	to.Fwd= to.xxxFwdww + to.xxxFwdwd + to.xxxFwddd + to.xxzFwdww + to.xxzFwdwd + to.xxzFwddd + to.xzxFwdww + to.xzxFwdwd + to.xzxFwddd + to.zzxFwdww + to.zzxFwdwd + to.zzxFwddd +to.xzzFwdww + to.xzzFwdwd + to.xzzFwddd + to.zzzFwdww + to.zzzFwdwd + to.zzzFwddd;
	to.Fdd= to.xxxFddww + to.xxxFddwd + to.xxxFdddd + to.xxzFddww + to.xxzFddwd + to.xxzFdddd + to.xzxFddww + to.xzxFddwd + to.xzxFdddd + to.zzxFddww + to.zzxFddwd + to.zzxFdddd +to.xzzFddww + to.xzzFddwd + to.xzzFdddd + to.zzzFddww + to.zzzFddwd + to.zzzFdddd;
return;};


	void JuvGetOlder(int NumEggs){

	int totpup= st.xxJFww[TL-1]+ st.xxJFwd[TL-1]+ st.xxJFdd[TL-1]+ st.xzJFww[TL-1]+ st.xzJFwd[TL-1]+ st.xzJFdd[TL-1]+ st.zzJFww[TL-1]+ st.zzJFwd[TL-1]+ st.zzJFdd[TL-1]+ st.xJMww[TL-1]+ st.xJMwd[TL-1]+ st.xJMdd[TL-1]+ st.zJMww[TL-1]+ st.zJMwd[TL-1]+ st.zJMdd[TL-1];
	int* pupae;
	if (totpup>0)
	{
		double pup[15]= {st.xxJFww[TL-1],st.xxJFwd[TL-1],st.xxJFdd[TL-1],(1-pa.zeta)*st.xzJFww[TL-1],(1-pa.zeta)*st.xzJFwd[TL-1],(1-pa.zeta)*st.xzJFdd[TL-1],(1-pa.zeta)*(1-pa.zeta)*st.zzJFww[TL-1],(1-pa.zeta)*(1-pa.zeta)*st.zzJFwd[TL-1],(1-pa.zeta)*(1-pa.zeta)*st.zzJFdd[TL-1],st.xJMww[TL-1],st.xJMwd[TL-1],st.xJMdd[TL-1],st.zJMww[TL-1],st.zJMwd[TL-1],st.zJMdd[TL-1]};
		pupae=random_multinom_var(min(totpup,NumEggs),15,pup,totpup);			
		st.xxVww[0]=*(pupae+0); st.xxVwd[0]=*(pupae+1); st.xxVdd[0]=*(pupae+2);
		st.xzVww[0]=*(pupae+3); st.xzVwd[0]=*(pupae+4); st.xzVdd[0]=*(pupae+5);
		st.zzVww[0]=*(pupae+6); st.zzVwd[0]=*(pupae+7); st.zzVdd[0]=*(pupae+8);
		st.xMww[0]=*(pupae+9); st.xMwd[0]=*(pupae+10); st.xMdd[0]=*(pupae+11);
		st.zMww[0]=*(pupae+12); st.zMwd[0]=*(pupae+13); st.zMdd[0]=*(pupae+14);
		delete[] pupae;
	}
	else
	{
		st.xxVww[0]=0; st.xxVwd[0]=0; st.xxVdd[0]=0; st.xzVww[0]=0; st.xzVwd[0]=0; st.xzVdd[0]=0; st.zzVww[0]=0; st.zzVwd[0]=0; st.zzVdd[0]=0; st.xMww[0]=0; st.xMwd[0]=0; st.xMdd[0]=0; st.zMww[0]=0; st.zMwd[0]=0; st.zMdd[0]=0;
	};
		st.xxxFwwww[0]=0; st.xxxFwwwd[0]=0; st.xxxFwwdd[0]=0; st.xxxFwdww[0]=0; st.xxxFwdwd[0]=0; st.xxxFwddd[0]=0; st.xxxFddww[0]=0; st.xxxFddwd[0]=0; st.xxxFdddd[0]=0;
		st.xxzFwwww[0]=0; st.xxzFwwwd[0]=0; st.xxzFwwdd[0]=0; st.xxzFwdww[0]=0; st.xxzFwdwd[0]=0; st.xxzFwddd[0]=0; st.xxzFddww[0]=0; st.xxzFddwd[0]=0; st.xxzFdddd[0]=0;
		st.xzxFwwww[0]=0; st.xzxFwwwd[0]=0; st.xzxFwwdd[0]=0; st.xzxFwdww[0]=0; st.xzxFwdwd[0]=0; st.xzxFwddd[0]=0; st.xzxFddww[0]=0; st.xzxFddwd[0]=0; st.xzxFdddd[0]=0;
		st.zzxFwwww[0]=0; st.zzxFwwwd[0]=0; st.zzxFwwdd[0]=0; st.zzxFwdww[0]=0; st.zzxFwdwd[0]=0; st.zzxFwddd[0]=0; st.zzxFddww[0]=0; st.zzxFddwd[0]=0; st.zzxFdddd[0]=0;
		st.xzzFwwww[0]=0; st.xzzFwwwd[0]=0; st.xzzFwwdd[0]=0; st.xzzFwdww[0]=0; st.xzzFwdwd[0]=0; st.xzzFwddd[0]=0; st.xzzFddww[0]=0; st.xzzFddwd[0]=0; st.xzzFdddd[0]=0;
		st.zzzFwwww[0]=0; st.zzzFwwwd[0]=0; st.zzzFwwdd[0]=0; st.zzzFwdww[0]=0; st.zzzFwdwd[0]=0; st.zzzFwddd[0]=0; st.zzzFddww[0]=0; st.zzzFddwd[0]=0; st.zzzFdddd[0]=0;
		for(int age=TL-1;age>0;age--)
		{
	st.xxJFww[age]=st.xxJFww[age-1]; st.xxJFwd[age]=st.xxJFwd[age-1]; st.xxJFdd[age]=st.xxJFdd[age-1];
	st.xzJFww[age]=st.xzJFww[age-1]; st.xzJFwd[age]=st.xzJFwd[age-1]; st.xzJFdd[age]=st.xzJFdd[age-1];
	st.zzJFww[age]=st.zzJFww[age-1]; st.zzJFwd[age]=st.zzJFwd[age-1]; st.zzJFdd[age]=st.zzJFdd[age-1];

	st.xJMww[age]=st.xJMww[age-1]; st.xJMwd[age]=st.xJMwd[age-1]; st.xJMdd[age]=st.xJMdd[age-1];
	st.zJMww[age]=st.zJMww[age-1]; st.zJMwd[age]=st.zJMwd[age-1]; st.zJMdd[age]=st.zJMdd[age-1];
		};
		st.xxJFww[0]=0;
		st.xzJFww[0]=0;
		st.zzJFww[0]=0;
		st.xxJFwd[0]=0;
		st.xzJFwd[0]=0;
		st.zzJFwd[0]=0;
		st.xxJFdd[0]=0;
		st.xzJFdd[0]=0;
		st.zzJFdd[0]=0;
		st.xJMww[0]=0;
		st.xJMwd[0]=0;
		st.xJMdd[0]=0;
		st.zJMww[0]=0;
		st.zJMwd[0]=0;
		st.zJMdd[0]=0;
	return;};

	void VirginsMate(){
		int fww=0;	int fwd=0;	int fdd=0;
		int v;
		double wmale,dmale,wfemale,dfemale;
		int* mates;
		int num;
		double probs[6]={ std::accumulate(st.xMww,st.xMww+MaxAge,0), std::accumulate(st.xMwd,st.xMwd+MaxAge,0)*pa.chi, std::accumulate(st.xMdd,st.xMdd+MaxAge,0)*pa.chi, std::accumulate(st.zMww,st.zMww+MaxAge,0), std::accumulate(st.zMwd,st.zMwd+MaxAge,0)*pa.chi, std::accumulate(st.zMdd,st.zMdd+MaxAge,0)*pa.chi};
		for(int age=0;age<MaxAge;age++)
			{

			v=random_binomial(st.xxVww[age],pa.beta);
					if(v>0)
					{
					mates=random_multinom6(v,probs);
					st.xxxFwwww[age]+=*mates;
					st.xxxFwwwd[age]+=*(mates+1);
					st.xxxFwwdd[age]+=*(mates+2);
					st.xxzFwwww[age]+=*(mates+3);
					st.xxzFwwwd[age]+=*(mates+4);
					st.xxzFwwdd[age]+=*(mates+5);
					delete[] mates;
					st.xxVww[age]-=v;
					};

			v=random_binomial(st.xxVwd[age],pa.beta);
					if(v>0)
					{
					mates=random_multinom6(v,probs);
					st.xxxFwdww[age]+=*mates;
					st.xxxFwdwd[age]+=*(mates+1);
					st.xxxFwddd[age]+=*(mates+2);
					st.xxzFwdww[age]+=*(mates+3);
					st.xxzFwdwd[age]+=*(mates+4);
					st.xxzFwddd[age]+=*(mates+5);
					delete[] mates;
					st.xxVwd[age]-=v;
					};
			v=random_binomial(st.xxVdd[age],pa.beta);
					if(v>0)
					{
					mates=random_multinom6(v,probs);
					st.xxxFddww[age]+=*mates;
					st.xxxFddwd[age]+=*(mates+1);
					st.xxxFdddd[age]+=*(mates+2);
					st.xxzFddww[age]+=*(mates+3);
					st.xxzFddwd[age]+=*(mates+4);
					st.xxzFdddd[age]+=*(mates+5);
					delete[] mates;
					st.xxVdd[age]-=v;
					};


			v=random_binomial(st.xzVww[age],pa.beta);
					if(v>0)
					{
					mates=random_multinom6(v,probs);
					st.xzxFwwww[age]+=*mates;
					st.xzxFwwwd[age]+=*(mates+1);
					st.xzxFwwdd[age]+=*(mates+2);
					st.xzzFwwww[age]+=*(mates+3);
					st.xzzFwwwd[age]+=*(mates+4);
					st.xzzFwwdd[age]+=*(mates+5);
					delete[] mates;
					st.xzVww[age]-=v;
					};

			v=random_binomial(st.xzVwd[age],pa.beta);
					if(v>0)
					{
					mates=random_multinom6(v,probs);
					st.xzxFwdww[age]+=*mates;
					st.xzxFwdwd[age]+=*(mates+1);
					st.xzxFwddd[age]+=*(mates+2);
					st.xzzFwdww[age]+=*(mates+3);
					st.xzzFwdwd[age]+=*(mates+4);
					st.xzzFwddd[age]+=*(mates+5);
					delete[] mates;
					st.xzVwd[age]-=v;
					};
			v=random_binomial(st.xzVdd[age],pa.beta);
					if(v>0)
					{
					mates=random_multinom6(v,probs);
					st.xzxFddww[age]+=*mates;
					st.xzxFddwd[age]+=*(mates+1);
					st.xzxFdddd[age]+=*(mates+2);
					st.xzzFddww[age]+=*(mates+3);
					st.xzzFddwd[age]+=*(mates+4);
					st.xzzFdddd[age]+=*(mates+5);
					delete[] mates;
					st.xzVdd[age]-=v;
					};
			v=random_binomial(st.zzVww[age],pa.beta);
					if(v>0)
					{
					mates=random_multinom6(v,probs);
					st.zzxFwwww[age]+=*mates;
					st.zzxFwwwd[age]+=*(mates+1);
					st.zzxFwwdd[age]+=*(mates+2);
					st.zzzFwwww[age]+=*(mates+3);
					st.zzzFwwwd[age]+=*(mates+4);
					st.zzzFwwdd[age]+=*(mates+5);
					delete[] mates;
					st.zzVww[age]-=v;
					};

			v=random_binomial(st.zzVwd[age],pa.beta);
					if(v>0)
					{
					mates=random_multinom6(v,probs);
					st.zzxFwdww[age]+=*mates;
					st.zzxFwdwd[age]+=*(mates+1);
					st.zzxFwddd[age]+=*(mates+2);
					st.zzzFwdww[age]+=*(mates+3);
					st.zzzFwdwd[age]+=*(mates+4);
					st.zzzFwddd[age]+=*(mates+5);
					delete[] mates;
					st.zzVwd[age]-=v;
					};
			v=random_binomial(st.zzVdd[age],pa.beta);
					if(v>0)
					{
					mates=random_multinom6(v,probs);
					st.zzxFddww[age]+=*mates;
					st.zzxFddwd[age]+=*(mates+1);
					st.zzxFdddd[age]+=*(mates+2);
					st.zzzFddww[age]+=*(mates+3);
					st.zzzFddwd[age]+=*(mates+4);
					st.zzzFdddd[age]+=*(mates+5);
					delete[] mates;
					st.zzVdd[age]-=v;
					};
		};
	return;};

	void LayEggs (){
	//1:Fww,2:Fwd,3:Fdd,
	//4:Mww,5:Mwd,6:Mdd,
	//7:zFww,8:zFwd,9:zFdd,
	//10:zMww,11:zMwd,12:zMdd,
	//13:zzFww,14:zzFwd,15:zzFdd
	int i;
	double TotEggs[15]={0,0,0,0,0,0,0,0,0,0,0,0,0,0,0};
	int* eggs;
	if(to.xxxFwwww>0 && pa.omegaww>0)
	{
	eggs=random_multinom_var(random_poisson(pa.theta*pa.omegaww*random_binomial(to.xxxFwwww,pa.delta)),15,pa.xxxfwwww,1);
	for(i=0;i<15;i++)TotEggs[i]+=*(eggs+i);
	delete[] eggs;
	};
	if(to.xxxFwwwd>0 && pa.omegawd>0)
	{
	eggs=random_multinom_var(random_poisson(pa.theta*pa.omegawd*random_binomial(to.xxxFwwwd,pa.delta)),15,pa.xxxfwwwd,1);
	for(i=0;i<15;i++)TotEggs[i]+=*(eggs+i);
	delete[] eggs;
	};
	if(to.xxxFwwdd>0 && pa.omegadd>0)
	{
	eggs=random_multinom_var(random_poisson(pa.theta*pa.omegadd*random_binomial(to.xxxFwwdd,pa.delta)),15,pa.xxxfwwdd,1);
	for(i=0;i<15;i++)TotEggs[i]+=*(eggs+i);
	delete[] eggs;
	};

	if(to.xxxFwdww>0 && pa.omegaww>0)
	{
	eggs=random_multinom_var(random_poisson(pa.theta*pa.omegaww*random_binomial(to.xxxFwdww,pa.delta)),15,pa.xxxfwdww,1);
	for(i=0;i<15;i++)TotEggs[i]+=*(eggs+i);
	delete[] eggs;
	};
	if(to.xxxFwdwd>0 && pa.omegawd>0)
	{
	eggs=random_multinom_var(random_poisson(pa.theta*pa.omegawd*random_binomial(to.xxxFwdwd,pa.delta)),15,pa.xxxfwdwd,1);
	for(i=0;i<15;i++)TotEggs[i]+=*(eggs+i);
	delete[] eggs;
	};
	if(to.xxxFwddd>0 && pa.omegadd>0)
	{
	eggs=random_multinom_var(random_poisson(pa.theta*pa.omegadd*random_binomial(to.xxxFwddd,pa.delta)),15,pa.xxxfwddd,1);
	for(i=0;i<15;i++)TotEggs[i]+=*(eggs+i);
	delete[] eggs;
	};

	if(to.xxxFddww>0 && pa.omegaww>0)
	{
	eggs=random_multinom_var(random_poisson(pa.theta*pa.omegaww*random_binomial(to.xxxFddww,pa.delta)),15,pa.xxxfddww,1);
	for(i=0;i<15;i++)TotEggs[i]+=*(eggs+i);
	delete[] eggs;
	};
	if(to.xxxFddwd>0 && pa.omegawd>0)
	{
	eggs=random_multinom_var(random_poisson(pa.theta*pa.omegawd*random_binomial(to.xxxFddwd,pa.delta)),15,pa.xxxfddwd,1);
	for(i=0;i<15;i++)TotEggs[i]+=*(eggs+i);
	delete[] eggs;
	};
	if(to.xxxFdddd>0 && pa.omegadd>0)
	{
	eggs=random_multinom_var(random_poisson(pa.theta*pa.omegadd*random_binomial(to.xxxFdddd,pa.delta)),15,pa.xxxfdddd,1);
	for(i=0;i<15;i++)TotEggs[i]+=*(eggs+i);
	delete[] eggs;
	};

	if(to.xxzFwwww>0 && pa.omegaww>0)
	{
	eggs=random_multinom_var(random_poisson(pa.theta*pa.omegaww*random_binomial(to.xxzFwwww,pa.delta)),15,pa.xxzfwwww,1);
	for(i=0;i<15;i++)TotEggs[i]+=*(eggs+i);
	delete[] eggs;
	};
	if(to.xxzFwwwd>0 && pa.omegawd>0)
	{
	eggs=random_multinom_var(random_poisson(pa.theta*pa.omegawd*random_binomial(to.xxzFwwwd,pa.delta)),15,pa.xxzfwwwd,1);
	for(i=0;i<15;i++)TotEggs[i]+=*(eggs+i);
	delete[] eggs;
	};
	if(to.xxzFwwdd>0 && pa.omegadd>0)
	{
	eggs=random_multinom_var(random_poisson(pa.theta*pa.omegadd*random_binomial(to.xxzFwwdd,pa.delta)),15,pa.xxzfwwdd,1);
	for(i=0;i<15;i++)TotEggs[i]+=*(eggs+i);
	delete[] eggs;
	};

	if(to.xxzFwdww>0 && pa.omegaww>0)
	{
	eggs=random_multinom_var(random_poisson(pa.theta*pa.omegaww*random_binomial(to.xxzFwdww,pa.delta)),15,pa.xxzfwdww,1);
	for(i=0;i<15;i++)TotEggs[i]+=*(eggs+i);
	delete[] eggs;
	};
	if(to.xxzFwdwd>0 && pa.omegawd>0)
	{
	eggs=random_multinom_var(random_poisson(pa.theta*pa.omegawd*random_binomial(to.xxzFwdwd,pa.delta)),15,pa.xxzfwdwd,1);
	for(i=0;i<15;i++)TotEggs[i]+=*(eggs+i);
	delete[] eggs;
	};
	if(to.xxzFwddd>0 && pa.omegadd>0)
	{
	eggs=random_multinom_var(random_poisson(pa.theta*pa.omegadd*random_binomial(to.xxzFwddd,pa.delta)),15,pa.xxzfwddd,1);
	for(i=0;i<15;i++)TotEggs[i]+=*(eggs+i);
	delete[] eggs;
	};

	if(to.xxzFddww>0 && pa.omegaww>0)
	{
	eggs=random_multinom_var(random_poisson(pa.theta*pa.omegaww*random_binomial(to.xxzFddww,pa.delta)),15,pa.xxzfddww,1);
	for(i=0;i<15;i++)TotEggs[i]+=*(eggs+i);
	delete[] eggs;
	};
	if(to.xxzFddwd>0 && pa.omegawd>0)
	{
	eggs=random_multinom_var(random_poisson(pa.theta*pa.omegawd*random_binomial(to.xxzFddwd,pa.delta)),15,pa.xxzfddwd,1);
	for(i=0;i<15;i++)TotEggs[i]+=*(eggs+i);
	delete[] eggs;
	};
	if(to.xxzFdddd>0 && pa.omegadd>0)
	{
	eggs=random_multinom_var(random_poisson(pa.theta*pa.omegadd*random_binomial(to.xxzFdddd,pa.delta)),15,pa.xxzfdddd,1);
	for(i=0;i<15;i++)TotEggs[i]+=*(eggs+i);
	delete[] eggs;
	};
	if(to.xzxFwwww>0 && pa.omegazww>0)
	{
	eggs=random_multinom_var(random_poisson(pa.theta*pa.omegazww*random_binomial(to.xzxFwwww,pa.delta)),15,pa.xzxfwwww,1);
	for(i=0;i<15;i++)TotEggs[i]+=*(eggs+i);
	delete[] eggs;
	};
	if(to.xzxFwwwd>0 && pa.omegazwd>0)
	{
	eggs=random_multinom_var(random_poisson(pa.theta*pa.omegazwd*random_binomial(to.xzxFwwwd,pa.delta)),15,pa.xzxfwwwd,1);
	for(i=0;i<15;i++)TotEggs[i]+=*(eggs+i);
	delete[] eggs;
	};
	if(to.xzxFwwdd>0 && pa.omegazdd>0)
	{
	eggs=random_multinom_var(random_poisson(pa.theta*pa.omegazdd*random_binomial(to.xzxFwwdd,pa.delta)),15,pa.xzxfwwdd,1);
	for(i=0;i<15;i++)TotEggs[i]+=*(eggs+i);
	delete[] eggs;
	};

	if(to.xzxFwdww>0 && pa.omegazww>0)
	{
	eggs=random_multinom_var(random_poisson(pa.theta*pa.omegazww*random_binomial(to.xzxFwdww,pa.delta)),15,pa.xzxfwdww,1);
	for(i=0;i<15;i++)TotEggs[i]+=*(eggs+i);
	delete[] eggs;
	};
	if(to.xzxFwdwd>0 && pa.omegazwd>0)
	{
	eggs=random_multinom_var(random_poisson(pa.theta*pa.omegazwd*random_binomial(to.xzxFwdwd,pa.delta)),15,pa.xzxfwdwd,1);
	for(i=0;i<15;i++)TotEggs[i]+=*(eggs+i);
	delete[] eggs;
	};
	if(to.xzxFwddd>0 && pa.omegazdd>0)
	{
	eggs=random_multinom_var(random_poisson(pa.theta*pa.omegazdd*random_binomial(to.xzxFwddd,pa.delta)),15,pa.xzxfwddd,1);
	for(i=0;i<15;i++)TotEggs[i]+=*(eggs+i);
	delete[] eggs;
	};

	if(to.xzxFddww>0 && pa.omegazww>0)
	{
	eggs=random_multinom_var(random_poisson(pa.theta*pa.omegazww*random_binomial(to.xzxFddww,pa.delta)),15,pa.xzxfddww,1);
	for(i=0;i<15;i++)TotEggs[i]+=*(eggs+i);
	delete[] eggs;
	};
	if(to.xzxFddwd>0 && pa.omegazwd>0)
	{
	eggs=random_multinom_var(random_poisson(pa.theta*pa.omegazwd*random_binomial(to.xzxFddwd,pa.delta)),15,pa.xzxfddwd,1);
	for(i=0;i<15;i++)TotEggs[i]+=*(eggs+i);
	delete[] eggs;
	};
	if(to.xzxFdddd>0 && pa.omegazdd>0)
	{
	eggs=random_multinom_var(random_poisson(pa.theta*pa.omegazdd*random_binomial(to.xzxFdddd,pa.delta)),15,pa.xzxfdddd,1);
	for(i=0;i<15;i++)TotEggs[i]+=*(eggs+i);
	delete[] eggs;
	};
	


	if(to.zzxFwwww>0 && pa.omegazzww>0)
	{
	eggs=random_multinom_var(random_poisson(pa.theta*pa.omegazzww*random_binomial(to.zzxFwwww,pa.delta)),15,pa.zzxfwwww,1);
	for(i=0;i<15;i++)TotEggs[i]+=*(eggs+i);
	delete[] eggs;
	};
	if(to.zzxFwwwd>0 && pa.omegazzwd>0)
	{
	eggs=random_multinom_var(random_poisson(pa.theta*pa.omegazzwd*random_binomial(to.zzxFwwwd,pa.delta)),15,pa.zzxfwwwd,1);
	for(i=0;i<15;i++)TotEggs[i]+=*(eggs+i);
	delete[] eggs;
	};
	if(to.zzxFwwdd>0 && pa.omegazzdd>0)
	{
	eggs=random_multinom_var(random_poisson(pa.theta*pa.omegazzdd*random_binomial(to.zzxFwwdd,pa.delta)),15,pa.zzxfwwdd,1);
	for(i=0;i<15;i++)TotEggs[i]+=*(eggs+i);
	delete[] eggs;
	};

	if(to.zzxFwdww>0 && pa.omegazzww>0)
	{
	eggs=random_multinom_var(random_poisson(pa.theta*pa.omegazzww*random_binomial(to.zzxFwdww,pa.delta)),15,pa.zzxfwdww,1);
	for(i=0;i<15;i++)TotEggs[i]+=*(eggs+i);
	delete[] eggs;
	};
	if(to.zzxFwdwd>0 && pa.omegazzwd>0)
	{
	eggs=random_multinom_var(random_poisson(pa.theta*pa.omegazzwd*random_binomial(to.zzxFwdwd,pa.delta)),15,pa.zzxfwdwd,1);
	for(i=0;i<15;i++)TotEggs[i]+=*(eggs+i);
	delete[] eggs;
	};
	if(to.zzxFwddd>0 && pa.omegazzdd>0)
	{
	eggs=random_multinom_var(random_poisson(pa.theta*pa.omegazzdd*random_binomial(to.zzxFwddd,pa.delta)),15,pa.zzxfwddd,1);
	for(i=0;i<15;i++)TotEggs[i]+=*(eggs+i);
	delete[] eggs;
	};

	if(to.zzxFddww>0 && pa.omegazzww>0)
	{
	eggs=random_multinom_var(random_poisson(pa.theta*pa.omegazzww*random_binomial(to.zzxFddww,pa.delta)),15,pa.zzxfddww,1);
	for(i=0;i<15;i++)TotEggs[i]+=*(eggs+i);
	delete[] eggs;
	};
	if(to.zzxFddwd>0 && pa.omegazzwd>0)
	{
	eggs=random_multinom_var(random_poisson(pa.theta*pa.omegazzwd*random_binomial(to.zzxFddwd,pa.delta)),15,pa.zzxfddwd,1);
	for(i=0;i<15;i++)TotEggs[i]+=*(eggs+i);
	delete[] eggs;
	};
	if(to.zzxFdddd>0 && pa.omegazzdd>0)
	{
	eggs=random_multinom_var(random_poisson(pa.theta*pa.omegazzdd*random_binomial(to.zzxFdddd,pa.delta)),15,pa.zzxfdddd,1);
	for(i=0;i<15;i++)TotEggs[i]+=*(eggs+i);
	delete[] eggs;
	};
	if(to.xzzFwwww>0 && pa.omegazww>0)
	{
	eggs=random_multinom_var(random_poisson(pa.theta*pa.omegazww*random_binomial(to.xzzFwwww,pa.delta)),15,pa.xzzfwwww,1);
	for(i=0;i<15;i++)TotEggs[i]+=*(eggs+i);
	delete[] eggs;
	};
	if(to.xzzFwwwd>0 && pa.omegazwd>0)
	{
	eggs=random_multinom_var(random_poisson(pa.theta*pa.omegazwd*random_binomial(to.xzzFwwwd,pa.delta)),15,pa.xzzfwwwd,1);
	for(i=0;i<15;i++)TotEggs[i]+=*(eggs+i);
	delete[] eggs;
	};
	if(to.xzzFwwdd>0 && pa.omegazdd>0)
	{
	eggs=random_multinom_var(random_poisson(pa.theta*pa.omegazdd*random_binomial(to.xzzFwwdd,pa.delta)),15,pa.xzzfwwdd,1);
	for(i=0;i<15;i++)TotEggs[i]+=*(eggs+i);
	delete[] eggs;
	};

	if(to.xzzFwdww>0 && pa.omegazww>0)
	{
	eggs=random_multinom_var(random_poisson(pa.theta*pa.omegazww*random_binomial(to.xzzFwdww,pa.delta)),15,pa.xzzfwdww,1);
	for(i=0;i<15;i++)TotEggs[i]+=*(eggs+i);
	delete[] eggs;
	};
	if(to.xzzFwdwd>0 && pa.omegazwd>0)
	{
	eggs=random_multinom_var(random_poisson(pa.theta*pa.omegazwd*random_binomial(to.xzzFwdwd,pa.delta)),15,pa.xzzfwdwd,1);
	for(i=0;i<15;i++)TotEggs[i]+=*(eggs+i);
	delete[] eggs;
	};
	if(to.xzzFwddd>0 && pa.omegazdd>0)
	{
	eggs=random_multinom_var(random_poisson(pa.theta*pa.omegazdd*random_binomial(to.xzzFwddd,pa.delta)),15,pa.xzzfwddd,1);
	for(i=0;i<15;i++)TotEggs[i]+=*(eggs+i);
	delete[] eggs;
	};

	if(to.xzzFddww>0 && pa.omegazww>0)
	{
	eggs=random_multinom_var(random_poisson(pa.theta*pa.omegazww*random_binomial(to.xzzFddww,pa.delta)),15,pa.xzzfddww,1);
	for(i=0;i<15;i++)TotEggs[i]+=*(eggs+i);
	delete[] eggs;
	};
	if(to.xzzFddwd>0 && pa.omegazwd>0)
	{
	eggs=random_multinom_var(random_poisson(pa.theta*pa.omegazwd*random_binomial(to.xzzFddwd,pa.delta)),15,pa.xzzfddwd,1);
	for(i=0;i<15;i++)TotEggs[i]+=*(eggs+i);
	delete[] eggs;
	};
	if(to.xzzFdddd>0 && pa.omegazdd>0)
	{
	eggs=random_multinom_var(random_poisson(pa.theta*pa.omegazdd*random_binomial(to.xzzFdddd,pa.delta)),15,pa.xzzfdddd,1);
	for(i=0;i<15;i++)TotEggs[i]+=*(eggs+i);
	delete[] eggs;
	};
	if(to.zzzFwwww>0 && pa.omegazzww>0)
	{
	eggs=random_multinom_var(random_poisson(pa.theta*pa.omegazzww*random_binomial(to.zzzFwwww,pa.delta)),15,pa.zzzfwwww,1);
	for(i=0;i<15;i++)TotEggs[i]+=*(eggs+i);
	delete[] eggs;
	};
	if(to.zzzFwwwd>0 && pa.omegazzwd>0)
	{
	eggs=random_multinom_var(random_poisson(pa.theta*pa.omegazzwd*random_binomial(to.zzzFwwwd,pa.delta)),15,pa.zzzfwwwd,1);
	for(i=0;i<15;i++)TotEggs[i]+=*(eggs+i);
	delete[] eggs;
	};
	if(to.zzzFwwdd>0 && pa.omegazzdd>0)
	{
	eggs=random_multinom_var(random_poisson(pa.theta*pa.omegazzdd*random_binomial(to.zzzFwwdd,pa.delta)),15,pa.zzzfwwdd,1);
	for(i=0;i<15;i++)TotEggs[i]+=*(eggs+i);
	delete[] eggs;
	};

	if(to.zzzFwdww>0 && pa.omegazzww>0)
	{
	eggs=random_multinom_var(random_poisson(pa.theta*pa.omegazzww*random_binomial(to.zzzFwdww,pa.delta)),15,pa.zzzfwdww,1);
	for(i=0;i<15;i++)TotEggs[i]+=*(eggs+i);
	delete[] eggs;
	};
	if(to.zzzFwdwd>0 && pa.omegazzwd>0)
	{
	eggs=random_multinom_var(random_poisson(pa.theta*pa.omegazzwd*random_binomial(to.zzzFwdwd,pa.delta)),15,pa.zzzfwdwd,1);
	for(i=0;i<15;i++)TotEggs[i]+=*(eggs+i);
	delete[] eggs;
	};
	if(to.zzzFwddd>0 && pa.omegazzdd>0)
	{
	eggs=random_multinom_var(random_poisson(pa.theta*pa.omegazzdd*random_binomial(to.zzzFwddd,pa.delta)),15,pa.zzzfwddd,1);
	for(i=0;i<15;i++)TotEggs[i]+=*(eggs+i);
	delete[] eggs;
	};

	if(to.zzzFddww>0 && pa.omegazzww>0)
	{
	eggs=random_multinom_var(random_poisson(pa.theta*pa.omegazzww*random_binomial(to.zzzFddww,pa.delta)),15,pa.zzzfddww,1);
	for(i=0;i<15;i++)TotEggs[i]+=*(eggs+i);
	delete[] eggs;
	};
	if(to.zzzFddwd>0 && pa.omegazzwd>0)
	{
	eggs=random_multinom_var(random_poisson(pa.theta*pa.omegazzwd*random_binomial(to.zzzFddwd,pa.delta)),15,pa.zzzfddwd,1);
	for(i=0;i<15;i++)TotEggs[i]+=*(eggs+i);
	delete[] eggs;
	};
	if(to.zzzFdddd>0 && pa.omegazzdd>0)
	{
	eggs=random_multinom_var(random_poisson(pa.theta*pa.omegazzdd*random_binomial(to.zzzFdddd,pa.delta)),15,pa.zzzfdddd,1);
	for(i=0;i<15;i++)TotEggs[i]+=*(eggs+i);
	delete[] eggs;
	};
	to.Eggs=std::accumulate(TotEggs,TotEggs+15,0);
	eggs=random_multinom_var(min(to.Eggs,pa.KeepEggs),15,TotEggs,to.Eggs);			
	st.xxJFww[0]=*(eggs+0); st.xxJFwd[0]=*(eggs+1); st.xxJFdd[0]=*(eggs+2);
	st.xJMww[0]=*(eggs+3); st.xJMwd[0]=*(eggs+4); st.xJMdd[0]=*(eggs+5);
	st.xzJFww[0]=*(eggs+6); st.xzJFwd[0]=*(eggs+7); st.xzJFdd[0]=*(eggs+8);
	st.zJMww[0]=*(eggs+9); st.zJMwd[0]=*(eggs+10); st.zJMdd[0]=*(eggs+11);
	st.zzJFww[0]=*(eggs+12); st.zzJFwd[0]=*(eggs+13); st.zzJFdd[0]=*(eggs+14);
	delete[] eggs;
				return;};

	double Hazard (double lam,double k, int age)
	{
		double haz;	
		if(pa.Wei==1)
			{
			haz=std::exp(-1.0*std::pow((age+1.0)/lam,k))/std::exp(-1*std::pow(age/lam,k));
			}
		else haz=1-pa.muAM;
		return haz;
	};


	void AdultsDie(void){

	for(int age=MaxAge-1;age>0;age--)
		{
		st.xMww[age]=random_binomial(st.xMww[age-1],hz.hazMww[age-1]);	
		st.xMwd[age]=random_binomial(st.xMwd[age-1],hz.hazMwd[age-1]);	
		st.xMdd[age]=random_binomial(st.xMdd[age-1],hz.hazMdd[age-1]);	
		st.zMww[age]=random_binomial(st.zMww[age-1],hz.hazMww[age-1]);	
		st.zMwd[age]=random_binomial(st.zMwd[age-1],hz.hazMwd[age-1]);	
		st.zMdd[age]=random_binomial(st.zMdd[age-1],hz.hazMdd[age-1]);	

		st.xxVww[age]=random_binomial(st.xxVww[age-1],hz.hazFww[age-1]);	
		st.xxVwd[age]=random_binomial(st.xxVwd[age-1],hz.hazFwd[age-1]);	
		st.xxVdd[age]=random_binomial(st.xxVdd[age-1],hz.hazFdd[age-1]);	
		st.xzVww[age]=random_binomial(st.xzVww[age-1],hz.hazFww[age-1]);	
		st.xzVwd[age]=random_binomial(st.xzVwd[age-1],hz.hazFwd[age-1]);	
		st.xzVdd[age]=random_binomial(st.xzVdd[age-1],hz.hazFdd[age-1]);	
		st.zzVww[age]=random_binomial(st.zzVww[age-1],hz.hazFww[age-1]);	
		st.zzVwd[age]=random_binomial(st.zzVwd[age-1],hz.hazFwd[age-1]);	
		st.zzVdd[age]=random_binomial(st.zzVdd[age-1],hz.hazFdd[age-1]);	

		st.xxxFwwww[age]=random_binomial(st.xxxFwwww[age-1],hz.hazFww[age-1]);	
		st.xxxFwwwd[age]=random_binomial(st.xxxFwwwd[age-1],hz.hazFww[age-1]);	
		st.xxxFwwdd[age]=random_binomial(st.xxxFwwdd[age-1],hz.hazFww[age-1]);	
		st.xxzFwwww[age]=random_binomial(st.xxzFwwww[age-1],hz.hazFww[age-1]);	
		st.xxzFwwwd[age]=random_binomial(st.xxzFwwwd[age-1],hz.hazFww[age-1]);	
		st.xxzFwwdd[age]=random_binomial(st.xxzFwwdd[age-1],hz.hazFww[age-1]);	
		st.xzxFwwww[age]=random_binomial(st.xzxFwwww[age-1],hz.hazFww[age-1]);	
		st.xzxFwwwd[age]=random_binomial(st.xzxFwwwd[age-1],hz.hazFww[age-1]);	
		st.xzxFwwdd[age]=random_binomial(st.xzxFwwdd[age-1],hz.hazFww[age-1]);	
		st.zzxFwwww[age]=random_binomial(st.zzxFwwww[age-1],hz.hazFww[age-1]);	
		st.zzxFwwwd[age]=random_binomial(st.zzxFwwwd[age-1],hz.hazFww[age-1]);	
		st.zzxFwwdd[age]=random_binomial(st.zzxFwwdd[age-1],hz.hazFww[age-1]);	
		st.xzzFwwww[age]=random_binomial(st.xzzFwwww[age-1],hz.hazFww[age-1]);	
		st.xzzFwwwd[age]=random_binomial(st.xzzFwwwd[age-1],hz.hazFww[age-1]);	
		st.xzzFwwdd[age]=random_binomial(st.xzzFwwdd[age-1],hz.hazFww[age-1]);	
		st.zzzFwwww[age]=random_binomial(st.zzzFwwww[age-1],hz.hazFww[age-1]);	
		st.zzzFwwwd[age]=random_binomial(st.zzzFwwwd[age-1],hz.hazFww[age-1]);	
		st.zzzFwwdd[age]=random_binomial(st.zzzFwwdd[age-1],hz.hazFww[age-1]);	

		st.xxxFwdww[age]=random_binomial(st.xxxFwdww[age-1],hz.hazFwd[age-1]);	
		st.xxxFwdwd[age]=random_binomial(st.xxxFwdwd[age-1],hz.hazFwd[age-1]);	
		st.xxxFwddd[age]=random_binomial(st.xxxFwddd[age-1],hz.hazFwd[age-1]);	
		st.xxzFwdww[age]=random_binomial(st.xxzFwdww[age-1],hz.hazFwd[age-1]);	
		st.xxzFwdwd[age]=random_binomial(st.xxzFwdwd[age-1],hz.hazFwd[age-1]);	
		st.xxzFwddd[age]=random_binomial(st.xxzFwddd[age-1],hz.hazFwd[age-1]);	
		st.xzxFwdww[age]=random_binomial(st.xzxFwdww[age-1],hz.hazFwd[age-1]);	
		st.xzxFwdwd[age]=random_binomial(st.xzxFwdwd[age-1],hz.hazFwd[age-1]);	
		st.xzxFwddd[age]=random_binomial(st.xzxFwddd[age-1],hz.hazFwd[age-1]);	
		st.zzxFwdww[age]=random_binomial(st.zzxFwdww[age-1],hz.hazFwd[age-1]);	
		st.zzxFwdwd[age]=random_binomial(st.zzxFwdwd[age-1],hz.hazFwd[age-1]);	
		st.zzxFwddd[age]=random_binomial(st.zzxFwddd[age-1],hz.hazFwd[age-1]);	
		st.xzzFwdww[age]=random_binomial(st.xzzFwdww[age-1],hz.hazFwd[age-1]);	
		st.xzzFwdwd[age]=random_binomial(st.xzzFwdwd[age-1],hz.hazFwd[age-1]);	
		st.xzzFwddd[age]=random_binomial(st.xzzFwddd[age-1],hz.hazFwd[age-1]);	
		st.zzzFwdww[age]=random_binomial(st.zzzFwdww[age-1],hz.hazFwd[age-1]);	
		st.zzzFwdwd[age]=random_binomial(st.zzzFwdwd[age-1],hz.hazFwd[age-1]);	
		st.zzzFwddd[age]=random_binomial(st.zzzFwddd[age-1],hz.hazFwd[age-1]);	
		st.xxxFddww[age]=random_binomial(st.xxxFddww[age-1],hz.hazFdd[age-1]);	
		st.xxxFddwd[age]=random_binomial(st.xxxFddwd[age-1],hz.hazFdd[age-1]);	
		st.xxxFdddd[age]=random_binomial(st.xxxFdddd[age-1],hz.hazFdd[age-1]);	
		st.xxzFddww[age]=random_binomial(st.xxzFddww[age-1],hz.hazFdd[age-1]);	
		st.xxzFddwd[age]=random_binomial(st.xxzFddwd[age-1],hz.hazFdd[age-1]);	
		st.xxzFdddd[age]=random_binomial(st.xxzFdddd[age-1],hz.hazFdd[age-1]);	
		st.xzxFddww[age]=random_binomial(st.xzxFddww[age-1],hz.hazFdd[age-1]);	
		st.xzxFddwd[age]=random_binomial(st.xzxFddwd[age-1],hz.hazFdd[age-1]);	
		st.xzxFdddd[age]=random_binomial(st.xzxFdddd[age-1],hz.hazFdd[age-1]);	
		st.zzxFddww[age]=random_binomial(st.zzxFddww[age-1],hz.hazFdd[age-1]);	
		st.zzxFddwd[age]=random_binomial(st.zzxFddwd[age-1],hz.hazFdd[age-1]);	
		st.zzxFdddd[age]=random_binomial(st.zzxFdddd[age-1],hz.hazFdd[age-1]);	
		st.xzzFddww[age]=random_binomial(st.xzzFddww[age-1],hz.hazFdd[age-1]);	
		st.xzzFddwd[age]=random_binomial(st.xzzFddwd[age-1],hz.hazFdd[age-1]);	
		st.xzzFdddd[age]=random_binomial(st.xzzFdddd[age-1],hz.hazFdd[age-1]);	
		st.zzzFddww[age]=random_binomial(st.zzzFddww[age-1],hz.hazFdd[age-1]);	
		st.zzzFddwd[age]=random_binomial(st.zzzFddwd[age-1],hz.hazFdd[age-1]);	
		st.zzzFdddd[age]=random_binomial(st.zzzFdddd[age-1],hz.hazFdd[age-1]);	

				};
		return;};


	void SetFertility()
{
	//1:Fww,2:Fwd,3:Fdd,
	//4:Mww,5:Mwd,6:Mdd,
	//7:zFww,8:zFwd,9:zFdd,
	//10:zMww,11:zMwd,12:zMdd,
	//13:zzFww,14:zzFwd,15:zzFdd
	double xxxFwwww[15]={0.5,0,0,0.5,0,0,0,0,0,0,0,0,0,0,0};
	double xxxFwwwd[15]={0,0,0,0.25*(1+pa.b1),0.25*(1+pa.b1),0,0.25*(1-pa.b1),0.25*(1-pa.b1),0,0,0,0,0,0,0};
	double xxxFwwdd[15]={0,0,0,0,0.5*(1+pa.b2),0,0,0.5*(1-pa.b2),0,0,0,0,0,0,0};
	double xxxFwdww[15]={0.25,0.25,0,0.25,0.25,0,0,0,0,0,0,0,0,0,0};
	double xxxFwdwd[15]={0,0,0,0.125*(1+pa.b1),0.25*(1+pa.b1),0.125*(1+pa.b1),0.125*(1-pa.b1),0.25*(1-pa.b1),0.125*(1-pa.b1),0,0,0,0,0,0};
	double xxxFwddd[15]={0,0,0,0,0.25*(1+pa.b2),0.25*(1+pa.b2),0,0.25*(1-pa.b2),0.25*(1-pa.b2),0,0,0,0,0,0};
	double xxxFddww[15]={0,0.5,0,0,0.5,0,0,0,0,0,0,0,0,0,0};
	double xxxFddwd[15]={0,0,0,0,0.25*(1+pa.b1),0.25*(1+pa.b1),0,0.25*(1-pa.b1),0.25*(1-pa.b1),0,0,0,0,0,0};
	double xxxFdddd[15]={0,0,0,0,0,0.5*(1+pa.b2),0,0,0.5*(1-pa.b2),0,0,0,0,0,0};


	double xxzFwwww[15]={ 0,0,0, 0.5,0,0, 0.5,0,0, 0,0,0, 0,0,0};
	double xxzFwwwd[15]={ 0,0,0, 0.25*(1+pa.b1),0.25*(1+pa.b1),0, 0.25*(1-pa.b1),0.25*(1-pa.b1),0, 0,0,0, 0,0,0 };
	double xxzFwwdd[15]={0,0,0, 0,0.5*(1+pa.b2),0, 0,0.5*(1-pa.b2),0, 0,0,0, 0,0,0};
	double xxzFwdww[15]={ 0,0,0, 0.25,0.25,0, 0.25,0.25,0, 0,0,0, 0,0,0};
	double xxzFwdwd[15]={ 0,0,0, 0.125*(1+pa.b1),0.25*(1+pa.b1),0.125*(1+pa.b1), 0.125*(1-pa.b1),0.25*(1-pa.b1),0.125*(1-pa.b1), 0,0,0, 0,0,0};
	double xxzFwddd[15]={ 0,0,0, 0,0.25*(1+pa.b2),0.25*(1+pa.b2), 0,0.25*(1-pa.b2),0.25*(1-pa.b2), 0,0,0, 0,0,0};
	double xxzFddww[15]={ 0,0,0, 0,0.5,0, 0,0.5,0, 0,0,0, 0,0,0};
	double xxzFddwd[15]={ 0,0,0, 0,0.25*(1+pa.b1),0.25*(1+pa.b1), 0,0.25*(1-pa.b1),0.25*(1-pa.b1), 0,0,0,0,0,0};
	double xxzFdddd[15]={0,0,0,0,0,0.5*(1+pa.b2),0,0,0.5*(1-pa.b2),0,0,0,0,0,0};


	double xzxFwwww[15]={ 0.25,0,0, 0.25,0,0, 0.25,0,0, 0.25,0,0, 0,0,0 };
	double xzxFwwwd[15]={ 0,0,0, 0.125*(1+pa.b1),0.125*(1+pa.b1),0, 0.125*(1-pa.b1),0.125*(1-pa.b1),0, 0.125*(1+pa.b1),0.125*(1+pa.b1),0, 0.125*(1-pa.b1),0.125*(1-pa.b1),0 };

	double xzxFwwdd[15]={ 0,0,0, 0,0.25*(1+pa.b2),0, 0,0.25*(1-pa.b2),0, 0,0.25*(1+pa.b2),0, 0,0.25*(1-pa.b2),0 };
	double xzxFwdww[15]={ 0.125,0.125,0, 0.125,0.125,0, 0.125,0.125,0, 0.125,0.125,0, 0,0,0}; 
	double xzxFwdwd[15]={ 0,0,0, 0.0625*(1+pa.b1),0.125*(1+pa.b1),0.0625*(1+pa.b1), 0.0625*(1-pa.b1),0.125*(1-pa.b1),0.0625*(1-pa.b1), 0.0625*(1+pa.b1),0.125*(1+pa.b1),0.0625*(1+pa.b1), 0.0625*(1-pa.b1),0.125*(1-pa.b1),0.0625*(1-pa.b1) };
	double xzxFwddd[15]={ 0,0,0, 0,0.125*(1+pa.b2),0.125*(1+pa.b2), 0,0.125*(1-pa.b2),0.125*(1-pa.b2), 0,0.125*(1+pa.b2),0.125*(1+pa.b2), 0,0.125*(1-pa.b2),0.125*(1-pa.b2) };
	double xzxFddww[15]={ 0,0.25,0, 0,0.25,0, 0,0.25,0, 0,0.25,0, 0,0,0};
	double xzxFddwd[15]={ 0,0,0, 0,0.125*(1+pa.b1),0.125*(1+pa.b1), 0,0.125*(1-pa.b1),0.125*(1-pa.b1), 0,0.125*(1+pa.b1),0.125*(1+pa.b1), 0,0.125*(1-pa.b1),0.125*(1-pa.b1)};
	double xzxFdddd[15]={ 0,0,0, 0,0,0.25*(1+pa.b2), 0,0,0.25*(1-pa.b2), 0,0,0.25*(1+pa.b2), 0,0,0.25*(1-pa.b2) };


	double zzxFwwww[15]={ 0,0,0, 0,0,0, 0.5,0,0, 0.5,0,0, 0,0,0 };

	double zzxFwwwd[15]={ 0,0,0, 0,0,0, 0,0,0, 0.25*(1+pa.b1),0.25*(1+pa.b1),0, 0.25*(1-pa.b1),0.25*(1-pa.b1),0 };

	double zzxFwwdd[15]={ 0,0,0, 0,0,0, 0,0,0, 0,0.5*(1+pa.b2),0, 0,0.5*(1-pa.b2),0 };
	double zzxFwdww[15]={ 0,0,0, 0,0,0, 0.25,0.25,0, 0.25,0.25,0, 0,0,0}; 

	double zzxFwdwd[15]={ 0,0,0, 0,0,0, 0,0,0, 0.125*(1+pa.b1),0.25*(1+pa.b1),0.125*(1+pa.b1), 0.125*(1-pa.b1),0.25*(1-pa.b1),0.125*(1-pa.b1) };

	double zzxFwddd[15]={ 0,0,0, 0,0,0, 0,0,0, 0,0.25*(1+pa.b2),0.25*(1+pa.b2), 0,0.25*(1-pa.b2),0.25*(1-pa.b2) };
	double zzxFddww[15]={ 0,0,0, 0,0,0, 0,0.5,0, 0,0.5,0, 0,0,0};
	double zzxFddwd[15]={ 0,0,0, 0,0,0, 0,0,0, 0,0.25*(1+pa.b1),0.25*(1+pa.b1), 0,0.25*(1-pa.b1),0.25*(1-pa.b1)};
	double zzxFdddd[15]={ 0,0,0, 0,0,0, 0,0,0, 0,0,0.5*(1+pa.b2), 0,0,0.5*(1-pa.b2) };


	double xzzFwwww[15]={ 0,0,0, 0.25,0,0, 0.25,0,0, 0.25,0,0, 0.25,0,0 };
	double xzzFwwwd[15]={ 0,0,0, 0.125*(1+pa.b1),0.125*(1+pa.b1),0, 0.125*(1-pa.b1),0.125*(1-pa.b1),0, 0.125*(1+pa.b1),0.125*(1+pa.b1),0, 0.125*(1-pa.b1),0.125*(1-pa.b1),0 };
	double xzzFwwdd[15]={ 0,0,0, 0,0.25*(1+pa.b2),0, 0,0.25*(1-pa.b2),0, 0,0.25*(1+pa.b2),0, 0,0.25*(1-pa.b2),0 };
	double xzzFwdww[15]={ 0,0,0, 0.125,0.125,0, 0.125,0.125,0, 0.125,0.125,0, 0.125,0.125,0 }; 
	double xzzFwdwd[15]={ 0,0,0, 0.0625*(1+pa.b1),0.125*(1+pa.b1),0.0625*(1+pa.b1), 0.0625*(1-pa.b1),0.125*(1-pa.b1),0.0625*(1-pa.b1), 0.0625*(1+pa.b1),0.125*(1+pa.b1),0.0625*(1+pa.b1), 0.0625*(1-pa.b1),0.125*(1-pa.b1),0.0625*(1-pa.b1) };
	double xzzFwddd[15]={ 0,0,0, 0,0.125*(1+pa.b2),0.125*(1+pa.b2), 0,0.125*(1-pa.b2),0.125*(1-pa.b2), 0,0.125*(1+pa.b2),0.125*(1+pa.b2), 0,0.125*(1-pa.b2),0.125*(1-pa.b2) };
	double xzzFddww[15]={ 0,0,0, 0,0.25,0, 0,0.25,0, 0,0.25,0, 0,0.25,0 };
	double xzzFddwd[15]={ 0,0,0, 0,0.125*(1+pa.b1),0.125*(1+pa.b1), 0,0.125*(1-pa.b1),0.125*(1-pa.b1), 0,0.125*(1+pa.b1),0.125*(1+pa.b1), 0,0.125*(1-pa.b1),0.125*(1-pa.b1)};
	double xzzFdddd[15]={ 0,0,0, 0,0,0.25*(1+pa.b2), 0,0,0.25*(1-pa.b2), 0,0,0.25*(1+pa.b2), 0,0,0.25*(1-pa.b2) };
	double zzzFwwww[15]={ 0,0,0, 0,0,0, 0,0,0, 0.5,0,0, 0.5,0,0 };

	double zzzFwwwd[15]={ 0,0,0, 0,0,0, 0,0,0, 0.25*(1+pa.b1),0.25*(1+pa.b1),0, 0.25*(1-pa.b1),0.25*(1-pa.b1),0 };

	double zzzFwwdd[15]={ 0,0,0, 0,0,0, 0,0,0, 0,0.5*(1+pa.b2),0, 0,0.5*(1-pa.b2),0 };
	double zzzFwdww[15]={ 0,0,0, 0,0,0, 0,0,0, 0.25,0.25,0, 0.25,0.25,0 }; 

	double zzzFwdwd[15]={ 0,0,0, 0,0,0, 0,0,0, 0.125*(1+pa.b1),0.25*(1+pa.b1),0.125*(1+pa.b1), 0.125*(1-pa.b1),0.25*(1-pa.b1),0.125*(1-pa.b1) };

	double zzzFwddd[15]={ 0,0,0, 0,0,0, 0,0,0, 0,0.25*(1+pa.b2),0.25*(1+pa.b2), 0,0.25*(1-pa.b2),0.25*(1-pa.b2) };
	double zzzFddww[15]={ 0,0,0, 0,0,0, 0,0,0, 0,0.5,0, 0,0.5,0 };

	double zzzFddwd[15]={ 0,0,0, 0,0,0, 0,0,0, 0,0.25*(1+pa.b1),0.25*(1+pa.b1), 0,0.25*(1-pa.b1),0.25*(1-pa.b1)};

	double zzzFdddd[15]={ 0,0,0, 0,0,0, 0,0,0, 0,0,0.5*(1+pa.b2), 0,0,0.5*(1-pa.b2) };


	for(int k=0;k<15;k++)
	{
	pa.xxxfwwww[k]=xxxFwwww[k]; pa.xxxfwwwd[k]=xxxFwwwd[k];pa.xxxfwwdd[k]=xxxFwwdd[k];
	pa.xxxfwdww[k]=xxxFwdww[k]; pa.xxxfwdwd[k]=xxxFwdwd[k]; pa.xxxfwddd[k]=xxxFwddd[k];
	pa.xxxfddww[k]=xxxFddww[k]; pa.xxxfddwd[k]=xxxFddwd[k]; pa.xxxfdddd[k]=xxxFdddd[k];

	pa.xxzfwwww[k]=xxzFwwww[k]; pa.xxzfwwwd[k]=xxzFwwwd[k];pa.xxzfwwdd[k]=xxzFwwdd[k];
	pa.xxzfwdww[k]=xxzFwdww[k]; pa.xxzfwdwd[k]=xxzFwdwd[k]; pa.xxzfwddd[k]=xxzFwddd[k];
	pa.xxzfddww[k]=xxzFddww[k]; pa.xxzfddwd[k]=xxzFddwd[k]; pa.xxzfdddd[k]=xxzFdddd[k];

	pa.xzxfwwww[k]=xzxFwwww[k]; pa.xzxfwwwd[k]=xzxFwwwd[k];pa.xzxfwwdd[k]=xzxFwwdd[k];
	pa.xzxfwdww[k]=xzxFwdww[k]; pa.xzxfwdwd[k]=xzxFwdwd[k]; pa.xzxfwddd[k]=xzxFwddd[k];
	pa.xzxfddww[k]=xzxFddww[k]; pa.xzxfddwd[k]=xzxFddwd[k]; pa.xzxfdddd[k]=xzxFdddd[k];

	pa.zzxfwwww[k]=zzxFwwww[k]; pa.zzxfwwwd[k]=zzxFwwwd[k];pa.zzxfwwdd[k]=zzxFwwdd[k];
	pa.zzxfwdww[k]=zzxFwdww[k]; pa.zzxfwdwd[k]=zzxFwdwd[k]; pa.zzxfwddd[k]=zzxFwddd[k];
	pa.zzxfddww[k]=zzxFddww[k]; pa.zzxfddwd[k]=zzxFddwd[k]; pa.zzxfdddd[k]=zzxFdddd[k];

	pa.xzzfwwww[k]=xzzFwwww[k]; pa.xzzfwwwd[k]=xzzFwwwd[k];pa.xzzfwwdd[k]=xzzFwwdd[k];
	pa.xzzfwdww[k]=xzzFwdww[k]; pa.xzzfwdwd[k]=xzzFwdwd[k]; pa.xzzfwddd[k]=xzzFwddd[k];
	pa.xzzfddww[k]=xzzFddww[k]; pa.xzzfddwd[k]=xzzFddwd[k]; pa.xzzfdddd[k]=xzzFdddd[k];

	pa.zzzfwwww[k]=zzzFwwww[k]; pa.zzzfwwwd[k]=zzzFwwwd[k];pa.zzzfwwdd[k]=zzzFwwdd[k];
	pa.zzzfwdww[k]=zzzFwdww[k]; pa.zzzfwdwd[k]=zzzFwdwd[k]; pa.zzzfwddd[k]=zzzFwddd[k];
	pa.zzzfddww[k]=zzzFddww[k]; pa.zzzfddwd[k]=zzzFddwd[k]; pa.zzzfdddd[k]=zzzFdddd[k];
	};

	return;};

	int random_binomial(int N,double p){
		int ran;
		if(N==0){ran=0;}
		else if(p>0.999999){ran=N;}
		else if(p<0.000001){ran=0;}
		else if(N*p>10 && N*(1-p)>10) {ran=max(0,min(N,int(random_normal(N*p,sqrt(N*p*(1-p))))));}
		else if((N>20 && p<0.05) || (N>100 && N*p<10)){ran=random_poisson(N*p);}
		else if((N>20 && p>0.95) || (N>100 && N*(1-p)<10)){ran=N-random_poisson(N*(1-p));}
		else { variate_generator<mt19937, binomial_distribution<> > b(mt19937(int(rg.Random()*time(NULL))), binomial_distribution<>(N,p)); ran=b();};
		return ran;};


       double random_normal(double mu, double sigma)
{
	const double epsilon = std::numeric_limits<double>::min();

	static double z0, z1;
	static bool generate;
	generate = !generate;

	if (!generate)
	   return z1 * sigma + mu;

	double u1, u2;
	do
	 {
	   u1 = rg.Random();
	   u2 = rg.Random();
	 }
	while ( u1 <= epsilon );

	z0 = sqrt(-2.0 * log(u1)) * cos(TWOPI * u2);
	z1 = sqrt(-2.0 * log(u1)) * sin(TWOPI* u2);
	return z0 * sigma + mu;
};


	int random_poisson(double landa)
	{
		int k;
		if(landa<1e-5){k=0;}
		else if(landa>30) {k=max(0,(int)random_normal(landa,sqrt(landa)));}
		else
			{
			double p=exp(-landa);
			double g=p;
			double u=rg.Random()*0.999999999;
			k=0;
			while (u>g)
			    {
				p*=(landa/(double)(++k));
				g+=p;
			};
			};
	return k;
	};

	int* random_multinom6(int N,double probs[6])
{
	int *ran=new int[6];
	double sum=probs[0]+probs[1]+probs[2]+probs[3]+probs[4]+probs[5];
	ran[0]=random_binomial(N,probs[0]/sum);
	ran[1]=random_binomial(N-ran[0],probs[1]/(sum-probs[0]));
	ran[2]=random_binomial(N-ran[0]-ran[1],probs[2]/(sum-probs[0]-probs[1]));
	ran[3]=random_binomial(N-ran[0]-ran[1]-ran[2],probs[3]/(sum-probs[0]-probs[1]-probs[2]));
	ran[4]=random_binomial(N-ran[0]-ran[1]-ran[2]-ran[3],probs[4]/(sum-probs[0]-probs[1]-probs[2]-probs[3]));
	ran[5]=N-ran[0]-ran[1]-ran[2]-ran[3]-ran[4];
	return ran;};

int* random_multinom_var(int N,int howmany,double *relprobs,double tot)
{
	int *ran=new int[howmany];
	double sum=tot;
	int Nused=N;
	for(int pat=0;pat<howmany;pat++)
	{
		if(N>0)
		{
		ran[pat]=random_binomial(Nused,*(relprobs+pat)/sum);
		sum-=*(relprobs+pat);
		Nused-=ran[pat];
		}
		else ran[pat]=0;
	};
	return ran;};


//Below is code for the random number generator---------------------------------------------------------------------------------------------------------------------------------


void CRandomMersenne::Init0(uint32 seed) {
   // Detect computer architecture
   union {float f; uint32 i[2];} convert;
   convert.f = 1.0;
   if (convert.i[1] == 0x3FF00000) Architecture = LITTLE_ENDIAN1;
   else if (convert.i[0] == 0x3FF00000) Architecture = BIG_ENDIAN1;
   else Architecture = NONIEEE;

   // Seed generator
   mt[0]= seed;
   for (mti=1; mti < MERS_N; mti++) {
      mt[mti] = (1812433253UL * (mt[mti-1] ^ (mt[mti-1] >> 30)) + mti);
   }
}

void CRandomMersenne::RandomInit(uint32 seed) {
   // Initialize and seed
   Init0(seed);

   // Randomize some more
   for (int i = 0; i < 37; i++) BRandom();
}

uint32 CRandomMersenne::BRandom() {// Generate 32 random bits

   uint32 y;

   if (mti >= MERS_N) {
      // Generate MERS_N words at one time
      const uint32 LOWER_MASK = (1LU << MERS_R) - 1;       // Lower MERS_R bits
      const uint32 UPPER_MASK = 0xFFFFFFFF << MERS_R;      // Upper (32 - MERS_R) bits
      static const uint32 mag01[2] = {0, MERS_A};

      int kk;
      for (kk=0; kk < MERS_N-MERS_M; kk++) {
         y = (mt[kk] & UPPER_MASK) | (mt[kk+1] & LOWER_MASK);
         mt[kk] = mt[kk+MERS_M] ^ (y >> 1) ^ mag01[y & 1];}

      for (; kk < MERS_N-1; kk++) {
         y = (mt[kk] & UPPER_MASK) | (mt[kk+1] & LOWER_MASK);
         mt[kk] = mt[kk+(MERS_M-MERS_N)] ^ (y >> 1) ^ mag01[y & 1];}

      y = (mt[MERS_N-1] & UPPER_MASK) | (mt[0] & LOWER_MASK);
      mt[MERS_N-1] = mt[MERS_M-1] ^ (y >> 1) ^ mag01[y & 1];
      mti = 0;
   }

   y = mt[mti++];

#if 1
   // Tempering (May be omitted):
   y ^=  y >> MERS_U;
   y ^= (y << MERS_S) & MERS_B;
   y ^= (y << MERS_T) & MERS_C;
   y ^=  y >> MERS_L;
#endif

   return y;
}


double CRandomMersenne::Random() {
   // Output random float number in the interval 0 <= x < 1
   union {float f; uint32 i[2];} convert; //Union allows one portion of the memory to be accessed as different data types.
   double ra=1.1;
	while(ra>=1)
	{
   uint32 r = BRandom();               // Get 32 random bits
   // The fastest way to convert random bits to floating point is as follows:
   // Set the binary exponent of a floating point number to 1+bias and set
   // the mantissa to random bits. This will give a random number in the
   // interval [1,2). Then subtract 1.0 to get a random number in the interval
   // [0,1). This procedure requires that we know how floating point numbers
   // are stored. The storing method is tested in function RandomInit and saved
   // in the variable Architecture.

   // This shortcut allows the compiler to optimize away the following switch
   // statement for the most common architectures:
#if defined(_M_IX86) || defined(_M_X64) || defined(__LITTLE_ENDIAN__)
   Architecture = LITTLE_ENDIAN1;
#elif defined(__BIG_ENDIAN__)
   Architecture = BIG_ENDIAN1;
#endif

   switch (Architecture) {
   case LITTLE_ENDIAN1:
      convert.i[0] =  r << 20;
      convert.i[1] = (r >> 12) | 0x3FF00000;
      return convert.f - 1.0;
   case BIG_ENDIAN1:
      convert.i[1] =  r << 20;
      convert.i[0] = (r >> 12) | 0x3FF00000;
      return convert.f - 1.0;
   case NONIEEE: default: ;
   }
   // This somewhat slower method works for all architectures, including
   // non-IEEE floating point representation:
   //return 0.0000005 +0.999999*(double)r * (1./((double)(uint32)(-1L)+1.));
   ra= (double)r * (1./((double)(uint32)(-1L)+1.));
	};
   return ra;
}


int CRandomMersenne::IRandom(int min, int max) {
   // Output random integer in the interval min <= x <= max
   // Relative error on frequencies < 2^-32
   if (max <= min) {
      if (max == min) return min; else return 0x80000000;
   }
   // Multiply interval with random and truncate
   int r = int((max - min + 1) * Random()) + min;
   if (r > max) r = max;
   return r;
}
